# Supplementary material for: CD109 exhibits a dynamic expression pattern in coronary endothelium and endocardial-derived valve mesenchyme during heart development with preserved morphogenesis following endothelial-specific deletion
Source: Front Cell Dev Biol. 2026 Jun 19;14:1867997. doi: 10.3389/fcell.2026.1867997 (PMC13328117; doi:10.3389/fcell.2026.1867997)
Supplement: Supplementary file 2 [file Table1.xlsx]

## Sheet: Table 1 Differential Expression
Feature	Gene name	1CON	2CON	5CON	7KD	9KD	10KD	FDR step up	Log2(Ratio)
ENSG00000167996	FTH1	26801.6	30481.1	26725.7	19512	18633.6	14914.4	6.38e-11	-0.663
ENSG00000214548	MEG3	13956.2	16864.9	15909.7	22722.6	27250.7	21736.1	6.92e-10	0.618
ENSG00000232931	LINC00342	708.514	747.55	860.262	1193.7	1673.51	1298.49	1.07e-09	0.846
ENSG00000244257	PKD1P1	511.277	677.922	550.594	897.896	1082.96	981.188	2.34e-08	0.769
ENSG00000175265	GOLGA8A	3034.04	3673.5	3585.46	4845.17	6090.98	4728.88	1.98e-07	0.606
ENSG00000243509	TNFRSF6B	88.1957	118.037	68.479	18.1512	9.4915	30.2381	2.13e-06	-2.23
ENSG00000152926	ZNF117	941.329	1056.61	1137.15	1608.55	1798.33	1371.72	3.79e-06	0.608
ENSG00000106211	HSPB1	17047.7	18372.1	17484.7	13973	14278.4	12222.8	4.03e-06	-0.386
ENSG00000167615	LENG8	9808.99	12060.1	11999.2	15028.7	18116.8	14950.5	4.03e-06	0.506
ENSG00000293434	AHSA2P	1460.96	1657.89	1747.25	2269.7	2895.16	2181.66	4.03e-06	0.594
ENSG00000291159	---	201.538	173.235	268.364	430.505	447.68	353.639	5.87e-06	0.935
ENSG00000212907	MT-ND4L	7391.21	8480.48	9064.53	11162.6	12028.2	10464.1	1.04e-05	0.433
ENSG00000228526	MIR34AHG	701.173	821.76	690.854	1049.14	1215.55	1023.84	1.04e-05	0.571
ENSG00000291132	---	307.641	417.043	350.341	563.808	748.682	554.4	1.04e-05	0.797
ENSG00000277701	---	659.868	711.815	687.008	1012.98	1404.18	939.422	1.05e-05	0.704
ENSG00000130827	PLXNA3	1724.04	1907.5	1972.85	2368.65	2732.93	2491.46	1.4e-05	0.438
ENSG00000213462	ERV3-1	831.829	898.38	1017.83	1267.55	1497.48	1246.14	2.16e-05	0.545
ENSG00000115310	RTN4	13704.3	14549.4	15766.5	12138.3	11368.1	11169.7	3.66e-05	-0.344
ENSG00000228157	---	152.181	178.255	200.252	298.54	402.3	289.111	4.93e-05	0.899
ENSG00000156535	CD109	5792.14	5258.51	4112.82	2530.03	3039.65	2501.9	4.95e-05	-0.91
ENSG00000264112	---	719.09	766.815	873.702	1082.63	1393.26	1074.21	5.47e-05	0.589
ENSG00000185864	NPIPB4	196.347	260.048	247.61	337.837	428.165	486.518	5.47e-05	0.834
ENSG00000102901	CENPT	1401.38	1562.89	1625.9	2005.94	2218.09	1954.1	5.49e-05	0.429
ENSG00000169230	PRELID1	2451.03	2632.75	2960.96	2089.9	2035.67	1873.52	6.29e-05	-0.423
ENSG00000140988	RPS2	15941.2	17796.1	17936.6	14446	13527.5	12553.8	6.89e-05	-0.351
ENSG00000240342	RPS2P5	20392.2	20429.7	20464.8	17517.5	17029.1	16894.2	6.89e-05	-0.253
ENSG00000286067	---	194.825	231.99	238.365	328.025	437.085	371.203	7.74e-05	0.773
ENSG00000137504	CREBZF	1643.14	1646.84	1656.41	2156.35	2386.22	1993.16	9.7e-05	0.401
ENSG00000183426	NPIPA1	1063.32	1239.41	1110.53	1409.15	1739.12	1591.38	0.000112	0.474
ENSG00000090339	ICAM1	897.654	931.44	682.715	470.938	588.986	559.215	0.000121	-0.634
ENSG00000147454	SLC25A37	1970.61	2031.2	2144.81	2599.05	2903.14	2502.38	0.000121	0.381
ENSG00000196756	SNHG17	384.297	400.94	444.629	625.486	585.852	589.222	0.000129	0.55
ENSG00000134668	SPOCD1	1232.83	1340.89	1482.43	1856.47	1739.81	1797.68	0.000144	0.412
ENSG00000230551	---	855.161	861.895	799.697	1131.88	1280.12	1062.55	0.000144	0.464
ENSG00000099622	CIRBP	4078	4415.87	4059.66	5058.18	5963.99	5152.97	0.000145	0.366
ENSG00000177595	PIDD1	749.33	873.673	826.175	1025.34	1200.94	1182.99	0.000145	0.478
ENSG00000242588	---	2583.1	3068.61	2996.31	3899.91	4716.62	3484.59	0.000145	0.485
ENSG00000164877	MICALL2	1356.11	1546.32	1503.8	1785.06	2078.16	2004.08	0.000146	0.413
ENSG00000266820	KPNA2P3	59.3257	70.0989	60.98	110.983	172.988	146.74	0.000161	1.18
ENSG00000117616	RSRP1	1895.4	1987.03	1849.52	2550.98	3132.71	2292.02	0.000162	0.476
ENSG00000137877	SPTBN5	1281.95	1623.43	1554.52	1919.3	2393.12	1982.26	0.000163	0.497
ENSG00000118523	CCN2	61891	63686.4	63746.6	54539	53604.8	50657.6	0.000167	-0.254
ENSG00000204681	GABBR1	1313.74	1436.97	1448.74	1821.24	2117.22	1721.29	0.000201	0.43
ENSG00000108654	DDX5	19012.3	19492	19068	23098.8	26038.1	22205.6	0.000244	0.309
ENSG00000237973	MTCO1P12	3678.5	4575.73	4422.88	5061.37	5924.48	5882.78	0.000256	0.412
ENSG00000132199	ENOSF1	841.545	944.724	933.514	1140.21	1253.43	1242.49	0.000256	0.419
ENSG00000128159	TUBGCP6	2080.3	2386.16	2141.27	2785.65	3124.85	2694.41	0.00026	0.381
ENSG00000223745	CCDC18-AS1	103.057	117.079	84.449	185.646	223.48	176.403	0.000297	0.943
ENSG00000214021	TTLL3	1321.23	1546.02	1426.03	1871.41	2416.49	1783.39	0.000305	0.5
ENSG00000290832	---	393.984	461.335	384.903	586.712	665.672	571.62	0.000305	0.557
ENSG00000147162	OGT	4560.55	4835.6	4491.08	5884.56	6991.65	5399.37	0.000317	0.396
ENSG00000108561	C1QBP	1751.01	1787.11	1936.21	1469.94	1283.44	1450.31	0.000377	-0.38
ENSG00000176444	CLK2	1232.83	1355.08	1286.76	1618.36	1848.24	1608.33	0.000377	0.389
ENSG00000270231	NBPF8	916.129	901.916	1026.06	1248.22	1352.6	1198.17	0.000377	0.417
ENSG00000159433	STARD9	643.384	706.89	680.68	916.808	1148.73	859.285	0.000377	0.525
ENSG00000290993	---	307.237	407.531	345.936	522.666	605.694	497.365	0.000377	0.617
ENSG00000111799	COL12A1	3244.8	3356.6	3514.3	2749.45	2791.41	2699.67	0.0004	-0.296
ENSG00000215252	GOLGA8B	1452.36	1590.64	1814.17	2101.92	2532.78	2032.67	0.000439	0.457
ENSG00000291151	NSUN5P1	806.73	948.711	1021.19	1243.47	1434.02	1191.94	0.000444	0.479
ENSG00000196739	COL27A1	1278.1	1423.73	1413.25	1695.57	1950.76	1725.85	0.000485	0.385
ENSG00000129473	BCL2L2	998.975	960.534	1020.95	1275.24	1324.92	1250.02	0.00049	0.369
ENSG00000215788	TNFRSF25	818.677	952.092	893.329	1117.69	1384.74	1165.72	0.00049	0.461
ENSG00000179532	DNHD1	259.087	308.16	282.853	402.71	509.619	408.273	0.00049	0.635
ENSG00000262580	---	112.903	160.525	118.958	213.763	254.344	233.583	0.000494	0.842
ENSG00000147676	MAL2	111.725	80.6297	95.641	39.9854	40.7277	40.0089	0.000578	-1.26
ENSG00000130522	JUND	852.387	1018.37	1025.6	734.971	717.434	569.217	0.000578	-0.519
ENSG00000228253	MT-ATP8	12990	14260.4	14873.2	15973.2	18595.9	18190.4	0.000578	0.325
ENSG00000121716	PILRB	798.487	950.718	856.043	1085.29	1400.89	1159.7	0.000578	0.485
ENSG00000247627	MTND4P12	680.951	744.45	805.832	901.586	1071.46	1162.08	0.000578	0.491
ENSG00000225630	MTND2P28	288.185	292.168	318.997	453.276	415.122	458.363	0.000578	0.562
ENSG00000228492	RAB11FIP1P1	38.6985	52.5148	58.6806	104.866	145.3	99.5572	0.000578	1.22
ENSG00000010322	NISCH	5519.88	5984.25	5495.19	6740.3	7976.59	6756.88	0.000602	0.337
ENSG00000121310	ECHDC2	671.316	731.19	801.757	922.52	1209.3	995.676	0.000616	0.504
ENSG00000100941	PNN	3591.57	3795.11	3844.97	4411.73	4814.2	4485.55	0.000618	0.288
ENSG00000139154	AEBP2	872.612	804.088	777.338	594.069	622.402	601.951	0.000621	-0.433
ENSG00000257621	PSMA3-AS1	479.65	438.492	492.45	642.623	658.954	650.146	0.000623	0.467
ENSG00000102287	GABRE	661.684	818.449	763.092	1008.2	1054.75	976.585	0.000715	0.439
ENSG00000105329	TGFB1	8423.56	8489.43	8358.58	7237.2	7220.37	7014.41	0.000718	-0.235
ENSG00000161010	MRNIP	908.046	1009.79	1004.07	1169.15	1421.77	1312.17	0.000718	0.418
ENSG00000140400	MAN2C1	2864.11	3376.47	3191.77	3679.59	4704.47	4026.05	0.000864	0.396
ENSG00000104936	DMPK	1475.48	1737.34	1514.99	1994.48	2333.93	1925.84	0.000881	0.404
ENSG00000292982	WASH5P	909.941	1130.3	1031.66	1340.68	1574.27	1279.87	0.000938	0.45
ENSG00000117569	PTBP2	308.208	286.07	262.504	395.094	437.562	431.914	0.000961	0.561
ENSG00000242086	MUC20-OT1	619.808	567.681	686.809	826.483	985.122	809.869	0.000963	0.482
ENSG00000175602	CCDC85B	1836.73	2177	2138.7	1607.03	1627.02	1180.26	0.0011	-0.479
ENSG00000101084	RAB5IF	994.934	1012.84	1153.48	825.408	797.845	767.017	0.00111	-0.404
ENSG00000198804	MT-CO1	385635	424904	403023	479366	532157	462285	0.00111	0.28
ENSG00000198563	DDX39B	8150.11	8504.48	8756.64	9870.74	11172.4	9884.27	0.00111	0.283
ENSG00000160796	NBEAL2	3733.17	4244.67	4303.88	4911.55	5268.45	4980.2	0.00111	0.304
ENSG00000221978	CCNL2	3944.1	4432.43	3924.31	5078.15	6267.89	4803.76	0.00113	0.393
ENSG00000291313	---	52.4664	143.169	58.8967	29.9422	15.1257	29.1208	0.00117	-1.77
ENSG00000293311	SMPD4BP	504.158	552.767	557.816	672.724	836.73	735.879	0.00119	0.475
ENSG00000181029	TRAPPC5	551.719	716.474	691.67	505.368	431.052	389.43	0.00121	-0.563
ENSG00000230373	GOLGA6L5P	194.082	243.17	219.444	294.798	424.729	345.466	0.00121	0.698
ENSG00000293442	PRKY	173.647	184.718	207.33	266.288	359.818	293.162	0.00121	0.699
ENSG00000180229	HERC2P3	53.389	89.79	60.3159	210.057	168.465	96.3093	0.00123	1.23
ENSG00000142102	PGGHG	1602.68	1918.54	1725.61	2110.66	2726.66	2205.94	0.00124	0.425
ENSG00000168010	ATG16L2	778.241	945.788	1022.46	1184.64	1445.24	1193.09	0.00124	0.477
ENSG00000255717	SNHG1	1197.2	1185.15	1323.71	1501.36	1674.01	1559.44	0.00132	0.353
ENSG00000167526	RPL13	11079.8	12002	11521.8	9859.3	9879.93	8550.4	0.00134	-0.291
ENSG00000204172	AGAP9	132.662	189.03	209.115	276.578	333.139	285.603	0.00134	0.756
ENSG00000272410	---	60.863	47.3024	37.9849	104.812	92.4982	131.886	0.00134	1.17
ENSG00000290682	STAG3L5P	338.045	422.172	436.576	517.557	765.029	571.392	0.00136	0.631
ENSG00000068400	GRIPAP1	1298.33	1510.98	1389.85	1687.96	2090.69	1759.48	0.00139	0.399
ENSG00000143248	RGS5	23850.3	21520.3	20809.1	19097	16104.2	18157.3	0.00141	-0.311
ENSG00000135451	TROAP	733.921	829.493	923.853	1126.25	1199.9	1032.95	0.00141	0.433
ENSG00000225855	RUSC1-AS1	344.869	302.704	368.523	484.756	584.672	445.869	0.00141	0.574
ENSG00000280063	---	85.7203	101.616	110.903	167.558	276.74	152.761	0.00141	0.999
ENSG00000267680	ZNF224	321.293	400.082	340.223	469.986	650.463	493.045	0.00153	0.604
ENSG00000064607	SUGP2	2968.83	3187.14	3511.08	3729.98	4749.45	4077.1	0.00154	0.377
ENSG00000267519	MIR23AHG	697.715	822.855	757.061	913.26	1148.89	1036.45	0.00154	0.444
ENSG00000196295	GARS1-DT	379.935	430.069	451.48	602.109	739.417	524.883	0.00154	0.564
ENSG00000065978	YBX1	13721.8	13863	14491.1	11943.7	11191.5	12351.4	0.00158	-0.246
ENSG00000280138	---	142.207	115.296	140.048	249.632	307.869	174.132	0.00158	0.876
ENSG00000167280	ENGASE	927.513	977.498	979.812	1187.18	1399.36	1182.99	0.00159	0.385
ENSG00000293491	TMEM198B	332.89	400.183	383.829	512.218	584.669	500.17	0.00159	0.516
ENSG00000177225	GATD1	1482.28	1541.9	1755.11	1945.96	2115.75	2004.09	0.00164	0.344
ENSG00000099326	MZF1	563.757	617.712	588.43	796.304	977.733	717.55	0.00167	0.493
ENSG00000197948	FCHSD1	808.097	900.967	884.734	1060.31	1111.56	1192.67	0.00172	0.376
ENSG00000153933	DGKE	382.371	411.985	347.971	580.739	605.694	471.015	0.00172	0.536
ENSG00000114857	NKTR	3115.8	3537.71	3359.71	4305.97	5233.99	3759.01	0.00175	0.409
ENSG00000135164	DMTF1	1334.93	1275.72	1170.08	1576.57	1724.14	1524.88	0.00178	0.351
ENSG00000291201	---	251.611	342.942	359.304	455.035	484.04	488.453	0.00181	0.584
ENSG00000196123	MATCAP1	1296.4	1451.34	1406.13	1641.3	1968.51	1731.29	0.00182	0.363
ENSG00000173559	NABP1	898.618	913.434	1008.3	1188.13	1391.01	1145.71	0.00186	0.4
ENSG00000196187	TMEM63A	811.936	793.043	875.014	1074.85	1216.61	994.767	0.00186	0.405
ENSG00000110455	ACCS	250.419	257.352	265.556	364.629	409.365	359.171	0.00186	0.55
ENSG00000168970	JMJD7-PLA2G4B	296.935	279.24	255.93	396.769	485.256	369.533	0.00186	0.587
ENSG00000163660	CCNL1	1588.23	1563.99	1705.26	2029.73	2360.11	1882.23	0.00193	0.368
ENSG00000013441	CLK1	852.388	862.629	786.494	1079.61	1172.75	1008.4	0.00198	0.382
ENSG00000161011	SQSTM1	9756.1	10011	8968.97	8086.2	8048.94	8100.02	0.00199	-0.246
ENSG00000186594	MIR22HG	995.899	1114.46	1143.62	1319.52	1571.67	1356.66	0.00202	0.384
ENSG00000101194	SLC17A9	1401.39	1516.5	1811.08	1905.02	2130.36	2176.84	0.00202	0.394
ENSG00000291215	---	391.736	390.006	423.065	497.067	683.344	564.11	0.00202	0.533
ENSG00000196696	PDXDC2P-NPIPB14P	310.2	348.898	361.737	452.208	576.116	462.731	0.00202	0.546
ENSG00000130684	ZNF337	680.983	683.895	712.504	850.137	1053.33	881.054	0.00221	0.422
ENSG00000005801	ZNF195	491.207	502.555	478.205	659.76	699.681	620.137	0.00221	0.427
ENSG00000170275	CRTAP	4445.88	4605.86	4442.2	3928.05	3731.28	3733.56	0.00224	-0.244
ENSG00000184787	UBE2G2	2778.69	2775.64	3048.34	3353.06	3690.55	3439.85	0.00224	0.285
ENSG00000087266	SH3BP2	2173.83	2357.03	2351.35	2583.83	3189.28	2921.58	0.00225	0.337
ENSG00000003756	RBM5	3335.91	3554.31	3425.35	4023.24	4986.48	4043.83	0.00226	0.339
ENSG00000120742	SERP1	2996.31	3293.72	3221.55	2742.83	2587.82	2298.66	0.00227	-0.318
ENSG00000248527	MTATP6P1	6318.3	7034.14	7080.64	7643.47	8799.77	8515.72	0.0023	0.289
ENSG00000203993	ARRDC1-AS1	330.36	394.312	382.564	511.242	544.081	495.564	0.0023	0.487
ENSG00000188549	CCDC9B	1322.42	1393.9	1229.1	1584.2	1922.58	1607.64	0.00233	0.374
ENSG00000198886	MT-ND4	145125	151044	148792	166129	183360	170466	0.00237	0.225
ENSG00000127586	CHTF18	1027.68	1074.69	1202.64	1348.08	1475.59	1396.67	0.00239	0.353
ENSG00000204301	NOTCH4	2176.71	2479.64	2369.64	2810.4	3437.82	2773.34	0.00239	0.361
ENSG00000291035	RRP7BP	188.097	199.052	231.69	283.78	370.432	310.131	0.00239	0.639
ENSG00000185324	CDK10	1394.64	1630.27	1594.36	1938.34	2047.87	1841.32	0.00241	0.336
ENSG00000176155	CCDC57	529.288	615.088	599.283	731.438	903.094	753.093	0.00241	0.453
ENSG00000183458	PKD1P3	1155.63	1363.52	1397.71	1678.44	1678.79	1627.09	0.00246	0.348
ENSG00000169246	NPIPB3	451.579	528.478	437.631	600.007	865.29	628.167	0.00247	0.562
ENSG00000153914	SREK1	1825.68	1801.46	1814.88	2143.45	2343.41	2151.64	0.00249	0.286
ENSG00000225697	SLC26A6	705.989	867.046	813.966	975.834	1125.76	1060.24	0.00252	0.406
ENSG00000169045	HNRNPH1	13861.5	13985.6	14687	16010	18175.6	16460.4	0.00253	0.252
ENSG00000289517	---	121.377	74.18	172.03	67.6607	49.0746	25.2974	0.00277	-1.38
ENSG00000110888	CAPRIN2	1258.84	1368.5	1347.12	1662.25	1736.67	1555.8	0.00278	0.318
ENSG00000139625	MAP3K12	1000.04	1097.91	1169.2	1325.26	1444.43	1383.22	0.00278	0.346
ENSG00000137496	IL18BP	514.899	704.458	695.527	850.138	922.701	877.294	0.00278	0.47
ENSG00000251562	MALAT1	16259.2	17091.4	15333.8	21459.7	29266.5	23225.5	0.00278	0.603
ENSG00000257354	MIRLET7IHG	103.057	124.81	120.06	175.174	195.284	213.684	0.00278	0.75
ENSG00000234741	GAS5	1128.81	1242.98	1106.02	1408.13	1675.02	1407.11	0.0029	0.368
ENSG00000279159	---	131.493	129.658	189.743	221.399	312.607	240.471	0.0029	0.778
ENSG00000131584	ACAP3	985.303	1232.64	1189.72	1417.53	1614.49	1426.6	0.00291	0.388
ENSG00000076344	RGS11	236.18	309.621	275.076	386.18	439.527	381.531	0.00308	0.558
ENSG00000159335	PTMS	5168.16	5249.71	5652.91	4516.43	4614.8	4441.1	0.00309	-0.244
ENSG00000023734	STRAP	4322.67	4060.24	4160.36	3574.94	3267.61	3621.71	0.00317	-0.261
ENSG00000266338	NBPF15	1518.86	1545.1	1689.13	1908.4	2056.58	1902.7	0.00322	0.304
ENSG00000070610	GBA2	2916.92	3012.01	3215.17	3593.9	3667.59	3645.37	0.00329	0.254
ENSG00000101439	CST3	1948.44	2012.45	1920.96	1717.47	1529.9	1519.44	0.00335	-0.303
ENSG00000224086	PPM1F-AS1	330.468	371.332	361.874	461.646	568.458	471.766	0.0036	0.497
ENSG00000244879	GABPB1-AS1	634.61	686.363	650.348	830.817	1104.36	800.586	0.00362	0.472
ENSG00000099901	RANBP1	1538.07	1670.99	1874.72	1445.3	1283.83	1183.48	0.00363	-0.378
ENSG00000152082	MZT2B	1572.03	1602.48	1604.58	1353.31	1284.29	1260.67	0.00363	-0.294
ENSG00000230606	APPAT	623.769	749.244	731.481	986.684	1589.1	1245.82	0.00364	0.861
ENSG00000290683	---	166.753	178.932	174.186	233.78	348.044	256.853	0.00374	0.688
ENSG00000280046	---	107.408	153.58	184.298	261.2	282.198	217.325	0.00374	0.774
ENSG00000147649	MTDH	4240.75	4067.91	4152.19	3627.25	3331.28	3555.39	0.00385	-0.245
ENSG00000176953	NFATC2IP	1189.49	1315.47	1390.86	1625.12	1756.52	1540.34	0.00395	0.337
ENSG00000128191	DGCR8	1747.16	1780.48	1950.47	2129.69	2278.67	2288.68	0.00406	0.29
ENSG00000167978	SRRM2	19988.5	22780.2	22800.9	25900.8	30016.1	24798.6	0.0041	0.3
ENSG00000242125	SNHG3	1080.07	1234.18	1360.88	1452.24	1674.36	1631	0.0041	0.373
ENSG00000197283	SYNGAP1	718.479	868.098	702.045	972.027	1193.6	943.804	0.00411	0.442
ENSG00000246451	KLC1-AS1	102.094	141.378	139.392	200.879	248.543	193.679	0.00411	0.749
ENSG00000005884	ITGA3	3779.37	4319.73	3953.82	3345.47	3327.18	3378.92	0.00422	-0.262
ENSG00000234616	JRK	1164.44	1224.92	1339.99	1567.06	1549.74	1515.81	0.00427	0.313
ENSG00000120458	MSANTD2	287.639	322.226	338.806	446.503	474.449	413.605	0.00427	0.492
ENSG00000197978	GOLGA6L9	305.032	372.02	452.811	549.937	583.389	505.439	0.00477	0.537
ENSG00000049860	HEXB	2353.35	2554.7	2352.58	2145.84	1829.61	1905.57	0.00492	-0.303
ENSG00000105443	CYTH2	3239.07	3604.03	3558.05	4113.76	4801.72	3961.8	0.00492	0.308
ENSG00000279605	---	84.4572	101.671	100.608	142.734	158.084	202.065	0.00492	0.814
ENSG00000280987	MATR3	2583.16	2263.23	2255.85	2049.06	1714.83	1897.89	0.00494	-0.327
ENSG00000169062	UPF3A	729.417	755.917	761.798	856.057	1127.01	996.623	0.00497	0.406
ENSG00000101856	PGRMC1	1853.08	1695.45	1763.26	1491.82	1481.87	1337.58	0.00498	-0.302
ENSG00000135596	MICAL1	1618.09	1693.31	1801.34	1979.52	2082.42	2196.03	0.00498	0.292
ENSG00000184194	GPR173	314.95	366.7	399.861	478.873	593.162	473.742	0.00499	0.515
ENSG00000142694	EVA1B	536.739	662.569	700.75	455.543	482.942	441.956	0.00501	-0.461
ENSG00000197217	ENTPD4	1726.93	1772.75	1707.3	2114.48	2296.42	1974.08	0.00501	0.294
ENSG00000132424	PNISR	2976.13	2967.84	2645.39	3324.51	4034.12	3379.85	0.00501	0.322
ENSG00000179304	FAM156B	549.012	577.279	771.693	950.826	887.938	804.22	0.00501	0.477
ENSG00000186395	KRT10	283.166	386.581	420.209	254.193	249.587	194.589	0.00513	-0.642
ENSG00000198938	MT-CO3	84770.5	87808.8	88386.2	97944	108907	97736.8	0.00513	0.223
ENSG00000198786	MT-ND5	115669	122914	117738	138305	151658	130731	0.00513	0.24
ENSG00000146830	GIGYF1	1907.99	2095.28	2113.27	2376.22	2770.52	2415.98	0.00513	0.306
ENSG00000100360	IFT27	689.688	692.895	761.993	860.141	944.359	948.746	0.00513	0.36
ENSG00000198625	MDM4	823.497	731.191	788.528	941.559	1148.73	972.947	0.00513	0.385
ENSG00000291117	---	529.199	684.039	688.115	907.023	965.123	755.332	0.00513	0.467
ENSG00000139631	CSAD	235.972	275.025	218.753	316.075	464.683	344.622	0.00513	0.624
ENSG00000093100	---	152.437	150.628	126.267	193.602	259.389	237.51	0.00514	0.685
ENSG00000241404	EGFL8	139.257	202.204	229.868	270.88	374.502	292.536	0.00524	0.716
ENSG00000247828	TMEM161B-DT	302.429	309.265	350.005	396.998	540.947	451.009	0.00527	0.529
ENSG00000291055	---	90.9984	80.5481	84.5456	137.056	184.18	134.871	0.00527	0.829
ENSG00000131368	MRPS25	2025	2187.37	2119.39	2605.93	2653.65	2390.95	0.00528	0.273
ENSG00000108465	CDK5RAP3	2135.24	2327.06	2119.97	2538.04	3144.26	2596.94	0.00529	0.331
ENSG00000158805	ZNF276	1054.93	1228.16	1202.96	1372.72	1646.03	1439.19	0.00542	0.355
ENSG00000203896	LIME1	237.283	297.308	268.52	349.108	438.037	381.474	0.00543	0.542
ENSG00000164040	PGRMC2	1905.1	1844.54	1813.12	1592.75	1536.17	1462.15	0.0055	-0.277
ENSG00000261971	MMP25-AS1	217.077	247.928	249.405	303.778	500.19	332.242	0.00557	0.668
ENSG00000008394	MGST1	1986.99	1706.48	1965.73	1469.94	1449.5	1619.45	0.00564	-0.318
ENSG00000104957	YJU2B	586.559	603.067	555.532	736.873	798.89	725.617	0.00564	0.373
ENSG00000198727	MT-CYB	110167	114915	112118	126287	139450	125901	0.00576	0.216
ENSG00000197774	EME2	726.154	966.409	933.149	1056.58	1319.36	1165.97	0.0058	0.432
ENSG00000197989	SNHG12	378.518	481.569	455.821	573.124	617.181	595.587	0.00593	0.442
ENSG00000100968	NFATC4	2937.6	3198.68	2926.21	3404.47	3918.22	3627.17	0.00596	0.273
ENSG00000197912	SPG7	3075.34	3256.12	3588.57	3803.37	4702.48	3927.24	0.00596	0.326
ENSG00000212694	LINC01089	301.133	278.075	280.208	355.245	470.741	408.723	0.00596	0.521
ENSG00000136938	ANP32B	3518.8	3607.26	3945.64	3244.01	2805.37	3066.61	0.00598	-0.28
ENSG00000293313	ZNF37BP	519.138	491.507	586.056	650.239	779.846	706.503	0.0061	0.419
ENSG00000279649	---	96.1804	95.0115	99.8744	137.856	183.492	173.129	0.0061	0.763
ENSG00000136156	ITM2B	3637.83	3675.82	3122.57	2935.11	2928.21	2653.31	0.00638	-0.293
ENSG00000167766	ZNF83	663.86	831.581	651.105	918.651	1145.24	876.235	0.00643	0.454
ENSG00000289700	---	122.387	149.127	102.699	36.5502	29.2304	90.4937	0.00645	-1.25
ENSG00000227671	ZNF731P	367.795	299.324	284.688	409.794	564.674	430.572	0.00661	0.559
ENSG00000267368	UPK3BL1	183.594	178.094	179.352	291.939	287.211	234.556	0.0067	0.587
ENSG00000203883	SOX18	1875.25	2317.28	1958.61	1585.14	1776.35	1342.12	0.00674	-0.387
ENSG00000287543	---	28.0587	29.0687	34.4423	69.1524	86.9666	56.8346	0.00674	1.21
ENSG00000079337	RAPGEF3	1778.65	1891.08	1993.19	2198.66	2456.87	2239.97	0.00683	0.284
ENSG00000126215	XRCC3	449.281	451.937	551.244	588.484	692.792	692.195	0.00684	0.442
ENSG00000281183	NPTN-IT1	68.3836	86.1523	69.1871	111.388	136.803	158.217	0.00684	0.865
ENSG00000269984	---	21.8176	34.6301	33.366	85.5527	65.0785	60.4878	0.00684	1.24
ENSG00000119688	ABCD4	936.342	996.75	1019.99	1177.99	1288.97	1201.27	0.0069	0.313
ENSG00000100376	FAM118A	1053.69	1095.68	1046.96	1301.43	1690.73	1231.18	0.0069	0.401
ENSG00000185513	L3MBTL1	190.704	214.276	221.806	298.938	336.265	283.694	0.0069	0.552
ENSG00000290796	---	62.5915	81.7226	96.6585	120.908	156.645	158.974	0.0069	0.859
ENSG00000140993	TIGD7	64.411	87.7341	51.3844	125.04	128.318	125.785	0.0069	0.902
ENSG00000232807	---	78.7114	65.1235	89.2981	121.623	151.582	142.351	0.00692	0.831
ENSG00000106588	PSMA2	1866.13	1699.44	1956.38	1489.13	1539.63	1499.59	0.0072	-0.287
ENSG00000240053	LY6G5B	461.253	599.557	617.715	711.631	876.429	726.788	0.00723	0.464
ENSG00000161996	WDR90	786.8	850.998	999.089	1021.42	1225.36	1221.56	0.00729	0.395
ENSG00000004777	ARHGAP33	376.88	413.35	475.583	524.833	734.774	552.241	0.00731	0.516
ENSG00000245532	NEAT1	10471.4	12677.5	12457	15379.8	19572.2	16280.6	0.00731	0.525
ENSG00000138834	MAPK8IP3	3724.99	4548.4	4032.83	4929.03	5980.01	4679.67	0.00759	0.341
ENSG00000087245	MMP2	17170.5	18416.6	14624.7	13974.1	14225.2	12979.4	0.00766	-0.286
ENSG00000170485	NPAS2	1560.19	1648.3	1576.71	1845.21	2231.53	1874.8	0.00766	0.314
ENSG00000178741	COX5A	816.751	913.435	863.821	724.498	672.529	619.228	0.00778	-0.363
ENSG00000124766	SOX4	4979.48	4969.22	4573.47	4195.61	4177.2	4022.71	0.00778	-0.229
ENSG00000185339	TCN2	2422.33	2502.84	2148.87	2011.64	1943.45	1851.32	0.00805	-0.285
ENSG00000246859	STARD4-AS1	576.069	697.324	558.164	841.37	885.306	722.763	0.00829	0.42
ENSG00000116260	QSOX1	10089.7	10814.2	10890.7	9487.98	8620.75	9158.73	0.00846	-0.221
ENSG00000228315	GUSBP11	705.567	804.232	746.659	890.766	1078.42	940.605	0.00846	0.367
ENSG00000129646	QRICH2	138.693	134.751	105.816	194.215	251.676	178.221	0.00846	0.716
ENSG00000153162	BMP6	9017.43	9420.56	9404.8	8317.99	8112.25	7553.87	0.00851	-0.215
ENSG00000167004	PDIA3	13772.6	13364.3	12664.4	12112.8	11077.1	10751.9	0.00858	-0.23
ENSG00000100650	SRSF5	4911.11	5035.52	4878.72	5560.86	6310.64	5623.96	0.00858	0.239
ENSG00000223947	---	63.6792	50.4454	55.2744	83.6129	130.608	115.638	0.00858	0.957
ENSG00000104341	LAPTM4B	1743.28	1753.96	1632.03	1442.32	1418.15	1401.23	0.00869	-0.267
ENSG00000291033	TXLNGY	346.293	329.996	377.651	497.246	523.184	427.915	0.00869	0.457
ENSG00000286207	---	42.3786	38.6581	57.9951	92.3472	100.253	88.2014	0.00869	1.01
ENSG00000108518	PFN1	17973	17642.2	19749.3	16073	14961.4	16264.8	0.0087	-0.227
ENSG00000172890	NADSYN1	1782.79	1994.76	1824.3	2147.79	2256.73	2354.16	0.00874	0.272
ENSG00000101004	NINL	1071.02	1231.53	1082.58	1301.43	1536.16	1419.41	0.00875	0.331
ENSG00000165494	PCF11	1383.05	1449.1	1331.85	1628.57	1830.65	1634.86	0.00883	0.291
ENSG00000172239	PAIP1	898.343	1050.07	1005.9	725.571	834.94	752.426	0.00934	-0.353
ENSG00000204149	AGAP6	435.867	502.616	410.812	562.69	644.86	595.33	0.00934	0.419
ENSG00000280537	---	97.1359	76.5221	64.4533	158.833	176.589	107.227	0.00934	0.89
ENSG00000129226	CD68	302.877	333.618	365.44	231.519	215.947	251.394	0.00938	-0.518
ENSG00000123179	EBPL	346.673	373.326	383.335	264.665	271.518	260.927	0.00943	-0.469
ENSG00000119707	RBM25	2850.89	3027.47	2872.03	3454.89	3780.34	3245.25	0.00943	0.26
ENSG00000198556	ZNF789	158.542	202.012	265.876	283.529	366.541	331.676	0.00944	0.649
ENSG00000244161	FLNB-AS1	258.64	272.642	317.682	368.27	555.29	362.763	0.01	0.598
ENSG00000107438	PDLIM1	3611.84	3760.86	3495.94	3076.96	2922.98	3218.87	0.0101	-0.237
ENSG00000013573	DDX11	1139.29	1114.95	1335.58	1514.79	1526.41	1426.66	0.0104	0.315
ENSG00000061676	NCKAP1	4576.89	4314.14	4296.61	3913.71	3733.3	3661.74	0.0106	-0.222
ENSG00000100038	TOP3B	805.647	844.495	859.271	975.36	1115.24	1044.54	0.0106	0.321
ENSG00000291066	---	322.773	343.809	258.673	446.162	583.439	364.48	0.0106	0.59
ENSG00000198888	MT-ND1	52561.9	57841.2	55951.3	61973.7	70609.4	62627.4	0.0108	0.231
ENSG00000166012	TAF1D	1837.69	1693.22	1875.18	2197.9	2235.85	2059.55	0.0108	0.264
ENSG00000134884	ARGLU1	4515.26	4604.7	4320.18	5472.35	6561.37	4801.06	0.0109	0.325
ENSG00000143816	WNT9A	145.436	165.678	105.816	221.824	261.075	193.679	0.0109	0.698
ENSG00000286196	---	27.9313	39.7626	41.7158	71.4025	91.8984	70.0156	0.0109	1.09
ENSG00000114735	HEMK1	506.618	604.172	567.741	716.883	833.352	671.059	0.011	0.404
ENSG00000123728	RAP2C	906.326	840.535	713.235	657.858	574.367	641.961	0.0111	-0.392
ENSG00000198466	ZNF587	1078.46	1043.73	1251.8	1415.19	1421.37	1354.88	0.0111	0.312
ENSG00000124593	---	559.515	678.198	655.832	741.492	998.967	809.434	0.0111	0.429
ENSG00000186166	CENATAC	242.714	183.35	232.998	294.178	379.081	306.432	0.0111	0.568
ENSG00000248592	STIMATE-MUSTN1	74.1905	75.7123	94.8258	182.858	151.002	108.368	0.0111	0.852
ENSG00000175130	MARCKSL1	4112.65	4213.73	3966.05	3556.8	3621.63	3361.66	0.0113	-0.222
ENSG00000100288	CHKB	845.818	937.538	913.203	1129.62	1243.06	1030.49	0.0113	0.335
ENSG00000167302	TEPSIN	644.936	720.2	667.352	803.277	979.852	839.645	0.0113	0.368
ENSG00000139190	VAMP1	216.709	266.189	285.874	319.839	458.446	361.899	0.0115	0.568
ENSG00000174233	ADCY6	2071.72	2349.32	2288.25	2579.03	3078.63	2592.38	0.0116	0.298
ENSG00000100429	HDAC10	634.51	723.555	676.362	783.422	1059.6	857.169	0.0116	0.408
ENSG00000187961	KLHL17	365.034	451.747	436.489	532.187	556.612	582.857	0.0116	0.417
ENSG00000082512	TRAF5	498.912	446.225	459.89	544.563	733.101	623.774	0.0116	0.435
ENSG00000234912	SNHG20	379.348	420.505	510.326	544.478	665.495	587.845	0.0117	0.456
ENSG00000258727	AP1G2-AS1	324.217	399.85	353.072	475.305	624.724	436.252	0.0117	0.512
ENSG00000162601	MYSM1	1074.88	932.21	943.182	1167.19	1298.07	1212.09	0.0119	0.317
ENSG00000114841	DNAH1	162.772	208.754	215.701	272.281	350.884	264.604	0.0119	0.596
ENSG00000148399	DPH7	533.585	511.391	580.968	674.991	738.32	679.241	0.0121	0.363
ENSG00000169203	NPIPB12	292.735	412.44	397.226	507.924	526.787	494.671	0.0121	0.474
ENSG00000134970	TMED7	2138.31	1958.52	1980.37	1740.76	1626.28	1717.21	0.0122	-0.257
ENSG00000143878	RHOB	21791.3	23173.9	21161.1	18847.4	20147.7	17470.2	0.0123	-0.228
ENSG00000167549	CORO6	227.303	231.949	208.579	286.562	367.594	307.341	0.0124	0.525
ENSG00000062716	VMP1	3703.31	3353.3	3566.18	4067.08	4328.61	4053.65	0.0127	0.228
ENSG00000159873	CCDC117	708.876	679.28	664.399	565.51	468.889	547.397	0.0128	-0.375
ENSG00000204946	ZNF783	289.842	308.86	343.862	413.174	490.393	399.46	0.0128	0.466
ENSG00000137955	RABGGTB	1476.51	1466.8	1452.93	1697.48	1880.79	1703.11	0.013	0.264
ENSG00000074356	NCBP3	1884.89	2066.55	2119.36	2540.98	2621.2	2227.78	0.013	0.284
ENSG00000178038	ALS2CL	500.838	512.496	617.596	613.109	851.106	763.805	0.0131	0.449
ENSG00000184465	WDR27	926.559	1012.04	1009.13	1158.45	1543.14	1148.78	0.0136	0.385
ENSG00000189223	PAX8-AS1	191.667	156.841	164.827	251.15	310.123	221.489	0.0136	0.605
ENSG00000109220	CHIC2	416.081	447.329	452.768	328.451	339.398	318.253	0.0138	-0.417
ENSG00000010017	RANBP9	1222.85	1202.95	1185.46	1024.34	983.057	969.399	0.0138	-0.279
ENSG00000178252	WDR6	5634.96	5803.04	5649.77	6239.18	6835.72	6627.97	0.0138	0.205
ENSG00000105397	TYK2	2637.11	2860.71	2799.03	3148.36	3363.7	3207.99	0.0138	0.229
ENSG00000178761	FAM219B	1122.38	1244.78	1202.26	1384.59	1523.64	1432.29	0.0138	0.282
ENSG00000160072	ATAD3B	877.493	993.967	1173.68	1267.86	1260.88	1364.36	0.0138	0.355
ENSG00000113108	APBB3	243.682	281.652	279.801	367.634	381.17	357.494	0.0138	0.459
ENSG00000291202	---	133.92	144.042	157.147	211.392	247.587	201.898	0.0138	0.602
ENSG00000262319	---	264.378	274.471	249.687	333.778	556.079	329.589	0.0138	0.627
ENSG00000183726	TMEM50A	2345.25	2234.45	2180.41	1990.69	1848.41	1865.88	0.0139	-0.245
ENSG00000185442	FAM174B	1123.03	1127.71	994.057	871.109	828.131	910.202	0.0141	-0.314
ENSG00000171680	PLEKHG5	1988.91	2244.36	2217.05	2460.04	3033.7	2486.91	0.0146	0.307
ENSG00000274512	TBC1D3L	235.585	279.537	278.017	353.79	418.072	341.02	0.0146	0.489
ENSG00000213658	LAT	18.8796	60.95	49.1194	90.6774	101.565	91.8614	0.0146	1.15
ENSG00000198753	PLXNB3	752.89	872.176	809.114	939.382	1196.45	998.566	0.0147	0.365
ENSG00000290689	---	1025.32	1008.24	1119.52	1310.14	1265.79	1260.18	0.0148	0.283
ENSG00000172932	ANKRD13D	562.479	566.617	591.143	713.073	794.713	686.516	0.0148	0.35
ENSG00000288674	---	62.4297	43.2745	90.0275	131.562	123.548	112.765	0.0148	0.906
ENSG00000150347	ARID5B	681.908	694.742	616.581	551.228	513.795	480.107	0.0149	-0.367
ENSG00000116754	SRSF11	3728.36	3659.26	3757.46	4322.23	4824.67	4069.08	0.015	0.245
ENSG00000291136	---	286.949	319.718	303.656	405.599	416.426	399.902	0.0152	0.425
ENSG00000189152	GRAPL	250.241	302.625	289.323	390.749	466.214	339.415	0.0152	0.506
ENSG00000146072	TNFRSF21	2190.2	2251	2003.37	1898.35	1794.11	1615.81	0.0153	-0.28
ENSG00000273151	---	368.315	502.203	438.23	565.879	776.835	526.697	0.0153	0.514
ENSG00000258790	---	354.844	320.348	352.928	263.044	222.415	253.34	0.0158	-0.476
ENSG00000285796	---	87.6466	104.929	86.4839	163.75	204.683	116.389	0.0158	0.796
ENSG00000163516	ANKZF1	688.653	846.059	880.103	949.177	1260.47	998.404	0.0159	0.41
ENSG00000091129	NRCAM	4090.51	3933.17	4089.12	3619.64	3135	3521.68	0.0161	-0.237
ENSG00000124222	STX16	3071.29	3447.24	3196.5	3752.11	4261.13	3628.29	0.0161	0.261
ENSG00000290947	---	153.103	206.525	163.021	265.345	273.867	235.827	0.0161	0.571
ENSG00000290976	---	153.977	195.395	128.167	227.069	255.014	244.95	0.0161	0.609
ENSG00000108848	LUC7L3	3419.19	3414.06	3220.25	3838.59	4295.21	3740.83	0.0164	0.24
ENSG00000185189	NRBP2	1273.01	1520.62	1287.06	1663.13	1802.3	1577.38	0.0164	0.306
ENSG00000073605	GSDMB	353.476	358.968	364.25	431.271	618.226	454.646	0.0165	0.481
ENSG00000226210	WASH8P	223.533	214.586	266.922	291.82	382.12	338.316	0.0165	0.52
ENSG00000100201	DDX17	16794.5	16959.7	15808.6	19443.6	21801	17649.7	0.0167	0.249
ENSG00000029725	RABEP1	1832.15	1820.71	1727.58	1576.65	1459.92	1485.9	0.0168	-0.25
ENSG00000293427	---	403.103	526.571	579.31	653.563	779.158	633.544	0.0168	0.454
ENSG00000293141	---	124.677	122.62	76.2164	174.428	193.089	165.961	0.0168	0.721
ENSG00000099624	ATP5F1D	633.753	653.873	770.214	576.932	500.22	496.474	0.0171	-0.387
ENSG00000173531	MST1	148.325	134.715	154.198	208.495	251.104	200.044	0.0171	0.59
ENSG00000164176	EDIL3	1829.02	1772.69	1595.39	1556.51	1273	1373.91	0.0172	-0.306
ENSG00000111664	GNB3	250.407	291.06	275.486	336.899	402.327	384.637	0.0172	0.461
ENSG00000166436	TRIM66	357.329	436.284	475.152	491.249	679.839	588.312	0.0172	0.472
ENSG00000268069	---	98.8852	107.569	122.346	145.116	199.504	182.659	0.0172	0.681
ENSG00000122705	CLTA	3135.11	3464.86	3474.55	3029.32	2659.85	2793.33	0.0176	-0.248
ENSG00000101558	VAPA	2386.96	2272.63	2432.19	2164.71	1869.39	1881.62	0.0179	-0.262
ENSG00000019144	PHLDB1	4743.35	5123.87	5193.08	5591.27	6081.84	5792.07	0.018	0.214
ENSG00000291171	---	481.511	607.26	580.589	663.953	836.972	708.182	0.0183	0.405
ENSG00000291272	---	244.62	273.868	334.267	361.848	431.782	401.277	0.0183	0.487
ENSG00000144026	ZNF514	338.952	438.824	447.114	527.461	675.061	501.146	0.0184	0.476
ENSG00000126067	PSMB2	2820.11	2541.5	2630.14	2351.53	2081.28	2287.76	0.0185	-0.25
ENSG00000011243	AKAP8L	1644.41	1896.98	1651.21	2023.77	2164.13	2047.69	0.0186	0.265
ENSG00000091592	NLRP1	3379.28	3679.13	3418.54	3894.24	4730.67	3987.44	0.0186	0.267
ENSG00000263072	ZNF213-AS1	245.811	222.52	286.32	358.409	452.347	298.832	0.0186	0.553
ENSG00000160256	SLX9	251.115	274.276	294.546	219.82	173.476	168.951	0.0187	-0.543
ENSG00000244754	N4BP2L2	1497.7	1567.31	1575.02	1860.28	2222.27	1694.92	0.0187	0.316
ENSG00000258388	PPT2-EGFL8	170.744	151.036	176.15	224.491	234.743	270.252	0.0188	0.55
ENSG00000187741	FANCA	1027.41	1135.51	1251.15	1403.41	1367.82	1412.35	0.019	0.294
ENSG00000106546	AHR	1086.93	1077.68	1020.41	962.436	794.707	769.194	0.0191	-0.334
ENSG00000160271	RALGDS	906.073	1061.85	941.894	1205.05	1330.41	1105.35	0.0191	0.323
ENSG00000101361	NOP56	2823.95	3005.39	3222.29	3390.19	3545.39	3749.01	0.0192	0.24
ENSG00000280152	---	267.149	251.512	335.244	360.852	455.177	386.349	0.0197	0.492
ENSG00000178922	HYI	2142.56	2392.25	2701.51	2739.37	3304.4	2902.09	0.0202	0.306
ENSG00000233024	NPIPA9	304.091	292.865	389.997	475.984	406.391	476.556	0.0202	0.462
ENSG00000104388	RAB2A	2471.43	2224.49	2362.54	2116.37	1852.59	1951.35	0.0207	-0.254
ENSG00000137817	PARP6	479.649	509.182	554.514	641.67	798.889	603.771	0.021	0.404
ENSG00000012822	CALCOCO1	1867.55	1936.22	1817.18	2182.07	2648.33	2078.65	0.0211	0.297
ENSG00000290718	FAM95B1	173.076	216.935	220.937	291.701	318.729	264.695	0.0221	0.519
ENSG00000142089	IFITM3	4605.69	4911.62	4625.79	4016.64	3717.79	4323.89	0.0222	-0.23
ENSG00000290425	PI4KAP1	205.161	249.818	267.123	312.003	377.084	327.537	0.0222	0.494
ENSG00000172650	AGAP5	149.353	123.908	156.021	212.941	270.823	182.304	0.0222	0.629
ENSG00000261326	LINC01355	104.983	107.138	87.5014	144.709	176.487	154.58	0.0222	0.666
ENSG00000128951	DUT	957.016	1036.36	1244.57	914.211	821.836	801.442	0.0223	-0.351
ENSG00000023287	RB1CC1	1411.02	1435.87	1245.36	1178.62	1059.96	1115.7	0.0226	-0.286
ENSG00000007392	LUC7L	1274.25	1430.35	1392.9	1501.36	1796.2	1702.2	0.0227	0.287
ENSG00000243279	PRAF2	791.71	917.853	903.504	762.58	669.396	618.318	0.0228	-0.349
ENSG00000131507	NDFIP1	1717.31	1618.12	1715.43	1519.45	1337.75	1354.85	0.0228	-0.262
ENSG00000185630	PBX1	763.779	870.359	665.417	611.204	611.96	555.578	0.0232	-0.37
ENSG00000072163	LIMS2	1007.46	1154.22	1028.01	1245.26	1428.6	1249.37	0.0232	0.299
ENSG00000225269	LINC00705	69.3468	62.9575	72.2395	128.525	146.202	88.2015	0.024	0.823
ENSG00000285976	---	904.092	818.912	848.519	722.434	670.089	690.318	0.0241	-0.304
ENSG00000268043	NBPF12	510.863	534.314	577.826	665.983	781.03	640.581	0.0245	0.362
ENSG00000103168	TAF1C	2375.12	2918.12	2742.04	3070.32	3649.85	3102.48	0.0248	0.29
ENSG00000282034	---	1422.64	1417.35	1592.22	1699.51	1735.04	1880.61	0.025	0.262
ENSG00000196549	MME	648.199	733.399	570.638	568.365	376.992	472.833	0.0252	-0.459
ENSG00000225470	JPX	377.687	352.011	402.147	458.874	555.219	480.533	0.0252	0.399
ENSG00000125089	SH3TC1	3474.05	3705.64	3468.54	4053.75	4312.93	3950.87	0.0253	0.21
ENSG00000206573	THUMPD3-AS1	485.608	415.521	523.483	627.034	677.751	563.1	0.0253	0.389
ENSG00000293510	AFG3L1P	422.823	556.677	594.435	600.792	856.637	711.544	0.0253	0.463
ENSG00000087157	PGS1	1163.48	1285.66	1217.9	1440.43	1548.7	1408.5	0.0259	0.262
ENSG00000092969	TGFB2	1350.05	1306.65	1462.08	1112.53	1219.76	1065.15	0.0261	-0.279
ENSG00000094631	HDAC6	1211.64	1354.14	1343.04	1505.17	1654.17	1532.16	0.0261	0.263
ENSG00000111328	CDK2AP1	2579.73	2299.73	2311.05	2086.24	1976.56	2042.45	0.0262	-0.236
ENSG00000182636	NDN	428.602	431.866	410.035	310.363	310.157	344.622	0.0264	-0.396
ENSG00000290770	MFSD14CP	387.16	470.388	494.255	573.798	617.958	569.887	0.0264	0.383
ENSG00000185917	SETD4	261.014	297.115	304.22	376.053	394.745	380.994	0.0264	0.418
ENSG00000068697	LAPTM4A	4104.95	3940.92	3482.76	3420.65	3125.59	3206.16	0.0266	-0.241
ENSG00000184402	SS18L1	458.202	496.241	496.417	575.545	712.212	591.155	0.0266	0.372
ENSG00000235437	LINC01278	309.171	286.07	298.115	403.662	470.979	348.259	0.0266	0.45
ENSG00000163795	ZNF513	426.914	521.726	456.425	623.268	620.735	566.263	0.0267	0.367
ENSG00000050405	LIMA1	4318.76	3807.24	3905.03	3618.68	3219.52	3399.86	0.0268	-0.233
ENSG00000127955	GNAI1	635.679	656.083	606.405	559.796	454.271	456.465	0.0271	-0.368
ENSG00000185201	IFITM2	3169.86	3445.12	3224.92	2900.71	2683.72	2880.46	0.0271	-0.217
ENSG00000170348	TMED10	5934.69	5592.28	5560.56	5232.42	4651.95	4903.83	0.0271	-0.208
ENSG00000131051	RBM39	4939.94	4899.13	4767.8	5567.5	6290.87	5269.3	0.0271	0.229
ENSG00000116396	KCNC4	941.96	1028.3	1038.82	1149.1	1548.7	1160.26	0.0271	0.358
ENSG00000163462	TRIM46	240.787	291.592	313.377	341.78	431.296	395.543	0.0271	0.467
ENSG00000130958	SLC35D2	522.028	467.21	470.115	375.101	372.814	380.994	0.0274	-0.371
ENSG00000086062	B4GALT1	3004.08	2913.71	2611.81	2473.38	2335.05	2442.35	0.0274	-0.234
ENSG00000104723	TUSC3	693.468	628.47	644.05	548.371	540.947	421.912	0.0278	-0.381
ENSG00000110719	TCIRG1	2152.63	2397.88	2303.51	2516.22	2883.29	2703.32	0.0278	0.242
ENSG00000260565	ERVK13-1	245.849	228.696	267.626	339.808	332.127	333.711	0.0278	0.437
ENSG00000188234	AGAP4	244.317	288.753	290.661	331.586	404.915	387.414	0.0278	0.449
ENSG00000206127	GOLGA8O	51.2379	62.3504	47.5522	106.389	76.4029	109.321	0.0278	0.864
ENSG00000108509	CAMTA2	1732.29	1949.97	1759.49	2046.18	2323.21	2117.39	0.0283	0.254
ENSG00000229344	MTCO2P12	893.39	1100.58	1113.86	1102.9	1390.83	1548.26	0.0283	0.38
ENSG00000107262	BAG1	885.135	1034.93	1030.69	805.42	817.687	767.444	0.0284	-0.303
ENSG00000164736	SOX17	1020.94	1093.47	1217.9	919.664	953.446	808.361	0.0285	-0.314
ENSG00000183291	SELENOF	2625.55	2325.02	2318.8	2110.65	1887.06	2108.66	0.0285	-0.251
ENSG00000132388	UBE2G1	1556.45	1535.28	1614.71	1283.34	1297.03	1393.04	0.0285	-0.244
ENSG00000108773	KAT2A	1179.86	1275.72	1323.71	1479.46	1527.81	1490.33	0.0285	0.251
ENSG00000183856	IQGAP3	1961.95	2058.83	2341.15	2520.96	2620.12	2436.02	0.0285	0.252
ENSG00000270055	---	266.793	300.429	295.063	350.348	421.897	386.449	0.0285	0.426
ENSG00000291124	---	99.267	93.2865	100.115	135.255	173.523	151.31	0.0285	0.65
ENSG00000175806	MSRA	215.746	186.663	173.985	119.004	135.759	130.938	0.0286	-0.581
ENSG00000013297	CLDN11	10829.6	10963.5	13168.4	9834.63	8855.61	10462.8	0.0286	-0.262
ENSG00000285077	ARHGAP11B	224.52	236.875	246.718	286.62	464.061	298.087	0.0292	0.564
ENSG00000293478	TP73-AS1	1007.21	1105.64	1117.3	1271.79	1429.9	1229.31	0.0293	0.283
ENSG00000130844	ZNF331	340.955	367.804	434.455	461.736	553.479	502.84	0.0293	0.409
ENSG00000234678	ELF3-AS1	41.9885	71.5624	54.5022	87.3547	129.841	93.1196	0.0294	0.888
ENSG00000119673	ACOT2	159.429	193.444	186.695	106.767	130.399	118.866	0.0298	-0.6
ENSG00000182154	MRPL41	488.317	651.665	621.667	483.633	450.093	378.266	0.0298	-0.425
ENSG00000179431	FJX1	383.334	414.194	479.223	335.116	314.334	309.16	0.0298	-0.413
ENSG00000164932	CTHRC1	496.022	519.124	409.018	377.957	331.043	362.808	0.0298	-0.409
ENSG00000108100	CCNY	2535.96	2445.39	2283.19	2091.62	2046.83	2094.09	0.0298	-0.221
ENSG00000143442	POGZ	2044.77	2163.76	2182.44	2486.71	2670.28	2349.61	0.0298	0.232
ENSG00000179832	MROH1	1238.61	1365.18	1358.31	1464.23	1773.22	1576.71	0.0298	0.281
ENSG00000242802	AP5Z1	994.934	1154.22	962.516	1209.08	1380.57	1238.46	0.0298	0.299
ENSG00000158555	GDPD5	1138.44	1271.3	1159.9	1390.92	1709.52	1338.48	0.0298	0.314
ENSG00000288663	---	343.541	355.65	469.849	451.359	569.354	581.279	0.0298	0.454
ENSG00000146067	FAM193B	980.487	1210.55	1113.1	1239.55	1577.94	1338.48	0.0299	0.331
ENSG00000149716	LTO1	468.253	505.038	542.462	587.484	720.823	638.758	0.0299	0.361
ENSG00000291072	---	429.132	586.526	587.123	698.952	728.812	671.356	0.0299	0.39
ENSG00000224877	NDUFAF8	189.74	202.127	247.242	162.798	130.538	134.575	0.03	-0.578
ENSG00000171223	JUNB	565.337	711.287	557.567	519.81	461.581	384.631	0.0302	-0.425
ENSG00000130202	NECTIN2	4593.25	5027.77	4927.52	4423.14	4181.4	3970.92	0.0302	-0.21
ENSG00000198837	DENND4B	1365.7	1623.36	1568.54	1732.32	1945.97	1814.85	0.0302	0.27
ENSG00000164124	TMEM144	143.509	201.022	166.863	215.16	361.328	226.414	0.0302	0.651
ENSG00000181649	PHLDA2	490.243	592.021	696.958	455.072	426.074	457.374	0.0308	-0.409
ENSG00000177606	JUN	3851.64	4235.78	4272.45	3651.9	3443.17	3600.8	0.0308	-0.208
ENSG00000163482	STK36	544.18	639.514	640.999	713.072	856.326	749.257	0.0308	0.346
ENSG00000130307	USHBP1	325.545	393.208	397.826	477.92	579.588	442.825	0.0308	0.426
ENSG00000258890	CEP95	256.267	315.402	312.96	350.487	435.88	415.314	0.0308	0.443
ENSG00000167371	PRRT2	146.192	139.065	179.955	221.562	213.141	242.624	0.0308	0.542
ENSG00000129197	RPAIN	748.902	819.359	816.16	923.42	1078.11	939.291	0.0309	0.302
ENSG00000225138	SLC9A3-AS1	449.791	485.782	491.432	528.762	680.656	639.397	0.0309	0.373
ENSG00000243716	NPIPB5	2228.37	2475.35	2412.55	3027.42	4337.27	3186.95	0.0309	0.568
ENSG00000197006	METTL9	2346.25	2296.29	2236.36	2084	1952.84	1824.95	0.031	-0.231
ENSG00000117450	PRDX1	6276	5808.72	6355.94	5421.12	5018.94	5560.95	0.031	-0.205
ENSG00000120093	HOXB3	1193.34	1311.87	1284.24	1428.24	1796.13	1451.51	0.031	0.303
ENSG00000230530	LIMD1-AS1	647.526	557.878	555.575	717.442	737.791	747.6	0.031	0.322
ENSG00000007545	CRAMP1	1178.8	1282.93	1273.52	1437.08	1553.36	1450.03	0.0311	0.25
ENSG00000116171	SCP2	1870.45	1854.5	1782.15	1667.07	1354.07	1552.11	0.0312	-0.267
ENSG00000270504	---	342.203	393.343	457.339	292.842	318.955	260.065	0.0314	-0.453
ENSG00000140406	TLNRD1	1053.69	1288.97	1319.64	1071.99	961.8	875.649	0.0314	-0.332
ENSG00000104331	BPNT2	4055.83	3644.91	3792.06	3540.61	3198.69	3047.95	0.0314	-0.232
ENSG00000026036	RTEL1-TNFRSF6B	495.751	590.068	691.463	730.033	838.534	745.144	0.0314	0.381
ENSG00000233695	GAS6-AS1	81.8849	89.4659	82.4141	122.812	158.734	126.447	0.0315	0.684
ENSG00000183718	TRIM52	413.165	410.756	432.148	533.759	644.666	477.521	0.0316	0.397
ENSG00000122515	ZMIZ2	2587.99	2783.38	2789.87	2896.09	3514.07	3274.34	0.0317	0.247
ENSG00000102908	NFAT5	2503.2	2653.97	2340.15	2967.29	3518.22	2678.35	0.0317	0.289
ENSG00000165684	SNAPC4	831.199	935.528	1039.85	1098.65	1169.62	1188.44	0.0317	0.301
ENSG00000276409	CCL14	346.456	419.725	282.534	516.976	554.684	399.761	0.0317	0.489
ENSG00000206561	COLQ	27.9313	46.3897	43.7507	76.1627	85.6326	67.2877	0.0318	0.96
ENSG00000268575	---	152.616	169.558	165.148	234.359	299.173	193.442	0.0319	0.575
ENSG00000178188	SH2B1	1851.17	2110.73	1912.82	2275.36	2551.23	2185.89	0.0324	0.255
ENSG00000223403	MEG9	312.933	330.392	345.146	387.683	515.71	422.944	0.0324	0.423
ENSG00000140983	RHOT2	2144.93	2383.55	2405.27	2580.96	2763.22	2759.71	0.0327	0.225
ENSG00000105851	PIK3CG	287.982	275.024	298.114	224.68	167.088	220.049	0.0328	-0.491
ENSG00000133216	EPHB2	4491.18	4567.08	4314.13	3835.82	3602.84	4120.88	0.0335	-0.21
ENSG00000213983	AP1G2	690.925	884.659	796.534	916.069	1109.96	973.158	0.0337	0.339
ENSG00000269958	---	179.146	177.827	160.758	253.241	250.632	225.505	0.0337	0.494
ENSG00000198198	SZT2	1789.79	2128.97	2153.31	2309.32	2762.1	2329.07	0.0338	0.285
ENSG00000251022	THAP9-AS1	404.001	434.693	432.05	508.892	574.979	533.46	0.0338	0.348
ENSG00000228393	LINC01004	71.2731	68.48	81.3966	99.0115	133.67	134.575	0.0338	0.731
ENSG00000197635	DPP4	442.086	399.834	382.564	267.521	272.562	358.262	0.0339	-0.446
ENSG00000139324	TMTC3	1226.09	1063.65	1151.76	988.209	916.896	942.935	0.034	-0.274
ENSG00000175066	GK5	275.461	242.994	266.574	338.924	361.328	346.44	0.0344	0.413
ENSG00000089050	RBBP9	534.548	510.287	514.834	441.743	358.195	410.091	0.0345	-0.365
ENSG00000133935	ERG28	957.371	946.571	903.502	819.701	711.168	769.262	0.0346	-0.287
ENSG00000197753	LHFPL5	94.279	72.9177	144.817	162.104	197.137	158.565	0.0347	0.727
ENSG00000189221	MAOA	1451.46	1402.73	1458.02	1287.15	1166.48	1187.54	0.0348	-0.244
ENSG00000140319	SRP14	4870.68	4704.15	4249.96	4108.92	3783.53	4016.27	0.0348	-0.215
ENSG00000101017	CD40	433.417	431.866	438.524	579.788	585.853	498.293	0.0348	0.351
ENSG00000280077	---	77.052	68.48	81.3966	113.292	176.487	101.841	0.0348	0.782
ENSG00000181588	MEX3D	1222.24	1318.8	1418.34	1164.35	1092.34	1008.4	0.0352	-0.278
ENSG00000180902	D2HGDH	481.43	577.428	590.018	658.034	840.062	653.398	0.0352	0.383
ENSG00000113575	PPP2CA	3539.33	3446.82	3574.95	3231.98	2777.94	3070.61	0.0356	-0.218
ENSG00000162231	NXF1	2038.01	2309.55	1941.32	2393.43	2727.72	2402.34	0.0356	0.259
ENSG00000291067	---	319.422	314.768	289.968	381.555	443.058	391.905	0.0356	0.395
ENSG00000269929	MIRLET7A1HG	70.3099	113.765	123.112	149.469	227.653	141.849	0.0356	0.757
ENSG00000119820	YIPF4	1176.97	978.602	966.586	859.687	870.947	795.632	0.0357	-0.307
ENSG00000173757	STAT5B	2413.34	2317.16	2291.1	2578.42	2758.12	2767.48	0.0357	0.207
ENSG00000277287	---	23.1156	32.031	37.6459	77.1147	71.0124	46.3739	0.0365	1.07
ENSG00000004534	RBM6	2528.03	2672.56	2670.68	2864.1	3598.35	2973.86	0.037	0.261
ENSG00000067191	CACNB1	190.704	247.412	196.369	269.426	314.334	299.157	0.0372	0.479
ENSG00000174106	LEMD3	908.25	847.164	845.507	716.881	720.567	709.249	0.0373	-0.277
ENSG00000101199	ARFGAP1	3078.2	3062.84	3427.81	3567.29	3802.28	3698.11	0.0373	0.21
ENSG00000280143	---	94.8788	113.757	115.15	141.713	207.407	156.842	0.0373	0.643
ENSG00000280614	---	13126.4	10696	14273.3	9934.23	11256.1	10390	0.0374	-0.271
ENSG00000218891	ZNF579	429.565	530.168	376.459	347.492	318.512	325.527	0.0376	-0.429
ENSG00000132680	KHDC4	1324.33	1264.67	1353.22	1489.93	1661.48	1516.69	0.0376	0.243
ENSG00000141258	SGSM2	2168.25	2575.29	2356.33	2643.52	3182.5	2716.83	0.0376	0.267
ENSG00000160298	C21orf58	326.508	350.132	426.315	477.921	556.613	440.098	0.0376	0.418
ENSG00000046651	OFD1	287.982	334.484	285.906	382.717	477.229	366.445	0.0376	0.433
ENSG00000290833	---	286.551	369.477	405.506	452.29	573.985	432.416	0.0376	0.458
ENSG00000018408	WWTR1	10251.4	9699.55	8667.68	8574	8243.88	7862.41	0.0378	-0.214
ENSG00000077147	TM9SF3	4647.23	4560.38	4610.13	4236.43	3619.5	4072.7	0.0379	-0.212
ENSG00000105221	AKT2	1626.76	1747.34	1788.69	1850.76	2289.1	2060.46	0.0381	0.264
ENSG00000269821	KCNQ1OT1	202.261	233.053	303.208	320.84	440.695	310.978	0.0381	0.537
ENSG00000281856	---	26.192	40.9419	32.0538	45.0569	102.156	65.248	0.0381	1.1
ENSG00000101104	PABPC1L	101.131	145.796	195.352	204.687	248.543	235.507	0.0382	0.64
ENSG00000134419	RPS15A	2863.19	2672.26	3040.63	2450.92	2208.76	2595.86	0.0386	-0.241
ENSG00000140398	NEIL1	464.065	609.382	610.773	709.065	933.346	634.086	0.0386	0.434
ENSG00000164048	ZNF589	481.573	489.3	581.857	617.671	671.484	673.783	0.0387	0.338
ENSG00000169902	TPST1	679.984	627.366	619.631	568.364	484.555	471.923	0.0393	-0.338
ENSG00000170949	ZNF160	370.812	362.282	333.727	468.4	525.283	408.273	0.0393	0.392
ENSG00000197965	MPZL1	2722.82	2626.55	2735.95	2330.57	2440.53	2265.95	0.04	-0.201
ENSG00000110274	CEP164	936.18	1074.7	1005.25	1119.59	1290.75	1240.28	0.04	0.276
ENSG00000152558	TMEM123	8350.06	7395.95	7128.38	6995.91	6333.5	6312.27	0.0402	-0.22
ENSG00000215440	NPEPL1	1245.3	1291.18	1286.16	1450.7	1622.79	1449.7	0.0411	0.242
ENSG00000267248	---	40.935	74.0026	56.1646	99.0115	96.2187	104.15	0.0411	0.814
ENSG00000169592	INO80E	1615.61	1725.15	1875.11	1897.27	2193.34	2121.82	0.0412	0.252
ENSG00000135677	GNS	7831.7	7688.45	6580.01	6691.64	6213.52	5979.4	0.0422	-0.227
ENSG00000162618	ADGRL4	5184.59	4453.38	4473.72	4230.77	3781.34	4043.68	0.0422	-0.227
ENSG00000268030	---	98.1285	136.633	136.24	177.268	236.585	160.546	0.0422	0.631
ENSG00000170955	CAVIN3	1529.28	1623.78	1636.27	1472.81	1323.89	1113.71	0.0423	-0.293
ENSG00000107719	PALD1	757.036	851.584	725.447	868.255	1179.02	930.205	0.0424	0.351
ENSG00000173992	CCS	516.248	519.123	514.834	629.294	684.016	610.136	0.0429	0.31
ENSG00000099889	ARVCF	1581.49	1905.29	1600.46	1982.13	2318.35	1900.42	0.0432	0.286
ENSG00000197451	HNRNPAB	4506.4	4403.48	5130.96	4189.62	3813.22	4056.05	0.0437	-0.219
ENSG00000270800	RPS10-NUDT3	235.318	310.644	288.108	425.39	313.55	408.69	0.0437	0.464
ENSG00000110583	NAA40	914.029	1057.02	938.095	1105.31	1338.79	1129.34	0.0438	0.297
ENSG00000198744	MTCO3P12	496.199	556.935	546.706	577.203	694.668	789.725	0.044	0.367
ENSG00000075826	SEC31B	473.241	491.9	387.709	523.179	677.659	570.719	0.0444	0.388
ENSG00000170581	STAT2	1714.41	1844.54	1787.67	2021.16	2417.56	1964.07	0.0446	0.26
ENSG00000081791	DELE1	1265.58	1386.17	1360.34	1603.22	1638.5	1487.61	0.0448	0.237
ENSG00000105576	TNPO2	1907.04	2186.95	2168.19	2363.91	2635.83	2377.79	0.0448	0.237
ENSG00000108799	EZH1	765.703	885.82	785.477	958.701	1114.26	931.117	0.0448	0.302
ENSG00000135048	CEMIP2	3100.37	3143.49	2669.81	2567.63	2558.55	2498.73	0.045	-0.225
ENSG00000173064	HECTD4	1725.97	2014.64	1811.08	2079.25	2457.24	2109.57	0.045	0.26
ENSG00000011332	DPF1	23.1156	25.4039	30.5237	55.2179	48.0378	60.0133	0.045	1.05
ENSG00000121644	DESI2	1740.38	1582.77	1687.92	1448.04	1363.86	1463.94	0.0453	-0.229
ENSG00000133639	BTG1	1564.41	1549.93	1352.19	1272.03	1224.72	1262.93	0.0457	-0.248
ENSG00000172432	GTPBP2	1656.62	1753.97	1755.12	1899.31	2096.96	2014.99	0.0457	0.219
ENSG00000174652	ZNF266	542.254	626.261	511.781	652.141	757.116	702.884	0.0457	0.331
ENSG00000126001	CEP250	1467.84	1496.62	1670.66	1922.16	1769.04	1774.94	0.0459	0.238
ENSG00000001036	FUCA2	2105.11	1937.14	2161.67	1788.48	1665.25	1846.51	0.047	-0.227
ENSG00000162591	MEGF6	2843.26	3199.8	2779.65	3298.78	3848.23	3287.08	0.0472	0.242
ENSG00000266714	MYO15B	398.744	577.662	462.943	726.401	1043.26	687.425	0.0472	0.772
ENSG00000160113	NR2F6	607.748	717.936	833.298	597.877	570.188	507.385	0.0473	-0.366
ENSG00000196547	MAN2A2	1739.44	1830.19	1691.01	1962.14	2152.3	2006.81	0.0473	0.219
ENSG00000228589	SPCS2P4	1173.64	1141.02	1139.22	1001.3	948.74	972.66	0.0474	-0.241
ENSG00000181019	NQO1	5242.41	4727.36	5146.27	4492.61	3860.78	4579.19	0.0479	-0.225
ENSG00000221963	APOL6	227.303	229.739	255.382	160.894	173.354	179.131	0.048	-0.473
ENSG00000170017	ALCAM	7179.91	6355.33	7237.99	6293.05	5608.96	6081.45	0.0484	-0.208
ENSG00000130702	LAMA5	5603	6592.07	7553.07	7685.28	7969.35	7924.68	0.049	0.256
ENSG00000198208	RPS6KL1	247.53	339.086	356.11	376.053	435.473	471.014	0.0493	0.446
ENSG00000213420	GPC2	229.23	280.547	249.277	297.034	356.106	370.082	0.0498	0.433
ENSG00000258429	PDF	112.717	180.592	224.149	115.867	115.711	79.722	0.0501	-0.734
ENSG00000174483	BBS1	465.246	450.369	423.418	520.906	581.118	576.93	0.0501	0.326
ENSG00000291118	ZNF767P	300.864	384.372	336.955	434.477	554.57	393.09	0.0501	0.435
ENSG00000169871	TRIM56	2096.78	2249.9	2279.11	2470.53	2685.94	2497.83	0.0503	0.208
ENSG00000291173	CASP4LP	115.578	136.96	135.322	164.702	322.689	154.58	0.0504	0.725
ENSG00000078081	LAMP3	331.324	315.892	293.027	239.912	211.993	250.056	0.0509	-0.42
ENSG00000268350	FAM156A	819.618	941.384	765.68	960.86	1285.25	973.456	0.0509	0.349
ENSG00000176809	LRRC37A3	117.143	69.8281	91.6753	151.912	185.933	118.937	0.0509	0.706
ENSG00000163728	TTC14	839.863	854.897	667.452	970.118	1103.83	898.379	0.051	0.331
ENSG00000132963	POMP	1585.34	1356.35	1593.33	1302.38	1143.51	1320.29	0.0512	-0.268
ENSG00000167525	PROCA1	36.5997	51.9123	59.0125	87.5871	92.9427	80.0178	0.0512	0.823
ENSG00000175390	EIF3F	3316.08	3486.04	3286.95	3145.74	2868.77	2687.89	0.0515	-0.213
ENSG00000197381	ADARB1	1506.37	1455.75	1476.33	1726.99	1718.91	1684.92	0.0515	0.209
ENSG00000167393	PPP2R3B	201.78	223.112	238.085	289.894	281.439	323.254	0.0515	0.434
ENSG00000292327	PPP2R3B	201.78	223.112	238.085	289.894	281.439	323.254	0.0515	0.434
ENSG00000258559	---	55.7022	28.2414	48.341	75.8372	79.06	90.8351	0.0515	0.887
ENSG00000069849	ATP1B3	3241.95	2861.78	2987.28	2704.73	2471.18	2671.91	0.0516	-0.212
ENSG00000036054	TBC1D23	901.51	854.895	697.975	682.606	571.232	682.88	0.0517	-0.341
ENSG00000128692	EIF2S2P4	870.076	854.741	801.829	698.198	698.648	701.869	0.0517	-0.268
ENSG00000188486	H2AX	1690.34	1723.03	2019.64	1621.31	1459.94	1466.68	0.0517	-0.256
ENSG00000104852	SNRNP70	7681.04	8587.69	8351.31	8935.81	10307.2	9145.61	0.0517	0.205
ENSG00000106609	TMEM248	2121.82	2373.61	2297.4	2009.74	1806.63	1998.63	0.0518	-0.223
ENSG00000179862	CITED4	58.7521	81.7342	81.3966	33.3212	43.8606	42.7368	0.0519	-0.886
ENSG00000166265	CYYR1	1127.85	1083.53	1044.93	929.184	843.794	950.209	0.0519	-0.257
ENSG00000132507	EIF5A	12769.8	12511.9	14793.2	11724.5	10678.7	12094.8	0.0519	-0.216
ENSG00000169851	PCDH7	1670.69	1763.45	1743.65	1521.58	1425.19	1512.05	0.0519	-0.215
ENSG00000161692	DBF4B	550.921	593.126	623.701	688.32	795.757	701.974	0.0519	0.306
ENSG00000006025	OSBPL7	527.805	675.964	647.103	714.977	842.748	771.99	0.0519	0.333
ENSG00000291317	TMEM276	94.0755	118.098	88.6034	153.411	169.958	135.516	0.0519	0.611
ENSG00000250575	---	33.8782	38.7691	42.0365	46.42	98.6829	80.5402	0.0519	0.975
ENSG00000184470	TXNRD2	2078.48	2299.61	2436.8	2536.2	2854.06	2607.85	0.0521	0.231
ENSG00000171163	ZNF692	527.806	703.577	724.43	765.435	913.762	823.819	0.0522	0.357
ENSG00000164930	FZD6	1905.11	1552.95	1508.89	1463.27	1304.33	1319.39	0.0523	-0.282
ENSG00000196923	PDLIM7	3970.1	4510.84	4850.22	4977.23	5355.2	5202.09	0.0523	0.221
ENSG00000054598	FOXC1	679.021	735.608	584.021	577.884	491.865	508.295	0.0525	-0.34
ENSG00000037749	MFAP3	1095.11	1043.76	967.602	915.853	792.624	863.826	0.0533	-0.272
ENSG00000083857	FAT1	1129.77	1272.4	1055.1	1031.05	884.522	923.841	0.0541	-0.283
ENSG00000197045	GMFB	1265.59	1179.63	1076.46	1062.46	865.722	959.298	0.0545	-0.286
ENSG00000139921	TMX1	1685.51	1449.12	1581.13	1392.82	1190.5	1360.3	0.0545	-0.258
ENSG00000106404	CLDN15	163.735	181.141	151.601	225.632	255.853	212.775	0.0545	0.483
ENSG00000141543	EIF4A3	1612.31	1664.5	1863.99	1540.39	1464.1	1302.1	0.0549	-0.256
ENSG00000026652	AGPAT4	648.201	572.139	634.892	771.144	797.844	707.429	0.0549	0.293
ENSG00000223749	MIR503HG	337.102	353.445	272.678	393.19	550.347	380.084	0.0549	0.457
ENSG00000151006	PRSS53	169.356	184.726	248.564	264.801	298.694	280.845	0.0549	0.486
ENSG00000137502	RAB30	713.696	703.577	532.131	539.802	470.979	504.658	0.055	-0.363
ENSG00000151748	SAV1	800.654	783.051	724.617	664.72	633.504	597.676	0.055	-0.284
ENSG00000164896	FASTK	1385.97	1420.41	1463.1	1612.74	1692.81	1641.27	0.055	0.212
ENSG00000059122	FLYWCH1	1673.96	1890.93	1826.33	2017.35	2116.79	2121.38	0.055	0.215
ENSG00000141503	MINK1	3799.6	4356.1	4124.73	4483.95	5148.29	4619.99	0.055	0.215
ENSG00000184677	ZBTB40	1632.55	1720.83	1715.43	1874.57	2258.84	1884.05	0.055	0.247
ENSG00000109920	FNBP4	1774.13	1941.74	1906.72	2162.07	2543.91	2015.9	0.055	0.257
ENSG00000100441	KHNYN	2931.57	3267.73	2998.75	3404.54	3767.81	3433.86	0.0552	0.206
ENSG00000277476	---	109.771	112.03	104.798	151.373	180.663	150.94	0.0554	0.563
ENSG00000128298	BAIAP2L2	27.9313	34.24	33.5761	67.5944	63.7023	52.739	0.0554	0.944
ENSG00000135338	LCA5	270.154	196.604	216.719	162.375	147.246	170.699	0.0555	-0.51
ENSG00000173486	FKBP2	329.718	347.016	279.036	224.188	241.778	248.347	0.0555	-0.419
ENSG00000188878	FBF1	186.939	199.868	207.537	259.271	281.957	260.604	0.0561	0.432
ENSG00000188636	RTL6	1545.86	1497.72	1459.03	1295.72	1232.27	1333.02	0.0562	-0.221
ENSG00000104549	SQLE	3539.57	3366.57	3688.28	3053.16	2905.24	3262.55	0.0564	-0.2
ENSG00000130962	PRRG1	904.29	781.941	688.69	642.517	657.718	601.763	0.0572	-0.322
ENSG00000116793	PHTF1	1178.9	1097.89	1182.28	1044.38	925.25	935.662	0.0572	-0.252
ENSG00000129128	SPCS3	3936.39	3395.29	3551.95	3221.68	3039.96	3181.63	0.0573	-0.205
ENSG00000181652	ATG9B	84.577	75.4973	100.071	134.539	123.9	142.533	0.0575	0.624
ENSG00000185432	TMT1A	763.775	755.487	723.412	646.429	610.915	594.679	0.0579	-0.276
ENSG00000265298	---	68.3836	74.7144	88.855	114.143	137.848	114.41	0.0579	0.658
ENSG00000148824	MTG1	783.912	789.353	862.976	921.721	1001.6	994.313	0.058	0.26
ENSG00000119397	CNTRL	1162.52	1045.98	1143.62	1292.22	1345.06	1304.53	0.0583	0.233
ENSG00000144802	NFKBIZ	266.793	300.929	262.504	314.171	438.607	363.717	0.0583	0.427
ENSG00000279088	---	104.02	134.751	96.6585	143.757	194.24	168.219	0.0583	0.595
ENSG00000185619	PCGF3	2587.26	2470.54	2427.49	2794.68	3069.11	2747.32	0.0586	0.202
ENSG00000166848	TERF2IP	1115.33	1094.58	1153.8	954.889	946.134	961.122	0.0599	-0.233
ENSG00000184007	PTP4A2	2689.55	2488.4	2697.17	2386.66	2131.21	2305.98	0.0599	-0.207
ENSG00000152377	SPOCK1	12863	12873.3	11523.8	11653.1	10025.4	10756	0.0599	-0.2
ENSG00000175455	CCDC14	1387.9	1454.64	1368.48	1543.25	1901.67	1587.63	0.0599	0.257
ENSG00000109118	PHF12	996.857	1069.17	1091.73	1224.31	1281.35	1209.36	0.0601	0.235
ENSG00000066027	PPP2R5A	627.011	606.38	527.043	473.16	482.467	457.374	0.0603	-0.318
ENSG00000187840	EIF4EBP1	1329.15	1381.75	1478.37	1218.6	1057.88	1240.28	0.0608	-0.251
ENSG00000150551	LYPD1	938.379	970.406	1219.44	940.049	731.492	807.351	0.0614	-0.335
ENSG00000159086	PAXBP1	795.665	863.732	874.819	1037.72	1078.43	931.117	0.0614	0.266
ENSG00000126456	IRF3	1062.35	1195.25	1263.44	1366.47	1417.21	1384.08	0.0615	0.244
ENSG00000181625	SLX1B	218.611	235.919	199.291	288.592	297.535	284.21	0.0617	0.413
ENSG00000178338	ZNF354B	149.902	156.523	172.984	215.237	242.985	208.569	0.0617	0.475
ENSG00000215769	ARHGAP27P1-BPTFP1-KPNA2P3	399.738	468.395	478.089	563.238	632.296	514.497	0.0618	0.345
ENSG00000187792	ZNF70	187.814	162.364	196.369	236.104	251.676	259.148	0.0618	0.449
ENSG00000186567	CEACAM19	136.767	191.088	189.247	227.536	275.695	229.142	0.062	0.503
ENSG00000008710	PKD1	2860.18	3244.65	3358.67	3593.37	4080.05	3448.13	0.0624	0.233
ENSG00000103343	ZNF174	179.146	227.531	203.491	148.517	146.202	136.394	0.0626	-0.5
ENSG00000163945	UVSSA	455.57	540.109	645.067	635.958	802.023	685.606	0.0635	0.372
ENSG00000092529	CAPN3	35.4457	50.8676	57.1469	82.3254	97.2473	73.0825	0.0639	0.818
ENSG00000133687	TMTC1	514.322	490.405	454.802	421.751	365.505	366.445	0.0643	-0.339
ENSG00000154146	NRGN	789.781	735.608	751.901	638.812	623.445	631.047	0.0643	-0.267
ENSG00000137309	HMGA1	26077.4	27674.1	31486.7	24988.8	22070.4	26080.3	0.0643	-0.221
ENSG00000131508	UBE2D2	2297.11	2093.07	2194.67	1979.24	1866.16	1883.13	0.0643	-0.201
ENSG00000291026	---	108.745	144.736	70.8903	165.437	199.431	150.336	0.0643	0.669
ENSG00000215458	AATBC	58.7521	68.48	92.5886	97.1074	138.892	123.664	0.0643	0.71
ENSG00000127054	INTS11	2515.74	2780.07	2841.76	2971.3	3224.79	3157.97	0.0656	0.201
ENSG00000074410	CA12	313.024	337.983	289.975	239.912	232.879	242.781	0.066	-0.394
ENSG00000177082	WDR73	716.713	802.494	799.532	852.381	1013.74	944.516	0.066	0.278
ENSG00000177106	EPS8L2	99.2044	93.8839	84.7852	128.524	135.759	153.67	0.066	0.589
ENSG00000143889	HNRNPLL	980.486	978.601	1047.98	836.839	860.504	846.553	0.0661	-0.242
ENSG00000111674	ENO2	367.923	436.285	481.258	541.707	499.175	606.498	0.0661	0.36
ENSG00000131116	ZNF428	725.194	804.008	783.644	625.682	663.554	627.015	0.0667	-0.271
ENSG00000255508	---	741.3	956.779	813.281	996.396	1123.36	969.089	0.0667	0.299
ENSG00000272333	KMT2B	2031.27	2326.11	2283.17	2454.34	2864.52	2481.47	0.0669	0.232
ENSG00000105887	MTPN	6973.21	6071.53	6194.28	5910.22	5225.69	5594.89	0.0676	-0.202
ENSG00000114383	TUSC2	624.121	575.454	669.488	495.058	548.258	461.921	0.0679	-0.314
ENSG00000144354	CDCA7	733.919	619.634	798.704	923.472	812.466	922.023	0.0679	0.304
ENSG00000130513	GDF15	2518.63	2623.24	2796.95	2344.89	1896.47	2421.49	0.0682	-0.252
ENSG00000143382	ADAMTSL4	125.918	141.777	156.114	178.673	210.631	210.308	0.0682	0.501
ENSG00000215041	NEURL4	1116.29	1109.33	1223.99	1292.44	1382.42	1367.98	0.0683	0.229
ENSG00000088448	ANKRD10	705.989	797.461	703.062	828.269	914.805	917.476	0.0683	0.271
ENSG00000204348	DXO	469.091	426.883	415.846	505.12	561.263	569.298	0.0683	0.317
ENSG00000248890	HHIP-AS1	889.623	915.917	950.433	767.646	782.305	774.388	0.0684	-0.246
ENSG00000164713	BRI3	1012.27	1045.98	975.738	851.193	838.003	879.283	0.0684	-0.24
ENSG00000113384	GOLPH3	1683.05	1608.63	1567.45	1436.9	1380.29	1391.11	0.0691	-0.208
ENSG00000167612	ANKRD33	50.0838	45.2852	42.7332	83.7789	98.1642	61.8319	0.0691	0.815
ENSG00000145740	SLC30A5	1120.09	1007.32	1039.82	926.263	820.72	910.123	0.0692	-0.253
ENSG00000287125	---	31.776	15.5315	39.5792	53.3925	55.0264	69.6929	0.0693	1.03
ENSG00000033170	FUT8	1478.66	1436.09	1571.48	1336.2	1075.58	1328.52	0.0699	-0.262
ENSG00000160746	ANO10	1298.33	1147.59	1164.99	1006.3	978.51	1067.51	0.07	-0.243
ENSG00000051009	FHIP1B	670.353	733.4	661.348	780.665	906.456	814.725	0.07	0.277
ENSG00000178531	CTXN1	326.508	370.013	350.005	266.569	275.695	268.241	0.0702	-0.368
ENSG00000255439	---	26.507	44.5107	13.3963	52.6455	85.7994	46.9541	0.0703	1.14
ENSG00000185485	SDHAP1	230.381	270.084	232.852	369.141	446.928	239.592	0.0705	0.524
ENSG00000179241	LDLRAD3	922.701	795.254	713.239	690.223	595.251	671.057	0.0706	-0.313
ENSG00000140718	FTO	1321.44	1350.82	1377.64	1146.25	1141.42	1200.27	0.0709	-0.215
ENSG00000147535	PLPP5	601.006	592.021	654.225	698.793	769.65	770.172	0.0709	0.277
ENSG00000238164	TNFRSF14-AS1	78.2899	98.8677	67.2935	126.915	145.122	110.575	0.071	0.647
ENSG00000149591	TAGLN	609.914	655.185	677.976	688.734	912.649	813.881	0.0715	0.313
ENSG00000125656	CLPP	1175.04	1209.45	1255.54	1093.88	1018.19	988.401	0.0717	-0.231
ENSG00000003989	SLC7A2	2560.05	2540.38	2415.45	2349.63	2165.86	1907.7	0.0717	-0.227
ENSG00000006715	VPS41	1477.47	1397.21	1411.22	1297.62	1204.08	1180.26	0.072	-0.219
ENSG00000167992	VWCE	130.988	154.632	124.13	161.846	221.392	206.409	0.072	0.526
ENSG00000168993	CPLX1	99.2045	91.6748	74.2744	115.196	177.531	124.573	0.0727	0.651
ENSG00000229807	XIST	9695.86	10821.5	10534.8	13251.6	16071.1	11759.4	0.0731	0.404
ENSG00000248672	LY75-CD302	97.069	186.453	207.906	86.7563	130.703	71.2763	0.0735	-0.769
ENSG00000148450	MSRB2	117.504	133.647	139.392	86.635	90.8541	81.8364	0.0735	-0.591
ENSG00000128918	ALDH1A2	1521.77	1355.24	1452.93	1282.94	1166.47	1251.13	0.0735	-0.227
ENSG00000151465	CDC123	1694.59	1614.16	1661.5	1491.82	1383.98	1450.46	0.0735	-0.2
ENSG00000115267	IFIH1	229.23	249.621	170.933	168.51	143.069	142.759	0.0736	-0.515
ENSG00000103061	SLC7A6OS	800.417	793.263	777.079	960.266	982.954	876.464	0.0736	0.249
ENSG00000272752	STAG3L5P-PVRIG2P-PILRB	382.576	444.484	499.272	550.585	645.17	507.102	0.0736	0.36
ENSG00000261884	---	63.2531	67.9889	78.3262	108.409	115.835	104.355	0.0736	0.648
ENSG00000249859	PVT1	296.339	375.536	416.14	433.175	465.758	521.025	0.0737	0.386
ENSG00000126243	LRFN3	528.769	457.27	385.616	338.924	370.727	350.986	0.074	-0.372
ENSG00000167595	PROSER3	366.96	404.253	512.798	595.022	517.973	540.12	0.074	0.365
ENSG00000124535	WRNIP1	1234.57	1324.02	1327.72	1166.86	1074.17	1081.78	0.0746	-0.225
ENSG00000116213	WRAP73	467.128	537.9	526.026	613.109	667.308	601.043	0.0747	0.298
ENSG00000221869	CEBPD	92.4624	139.169	93.6061	66.6423	68.9238	64.5598	0.0748	-0.698
ENSG00000181885	CLDN7	490.243	529.063	576.898	667.376	638.067	644.688	0.0752	0.29
ENSG00000165655	ZNF503	184.883	193.262	207.397	143.647	128.449	147.305	0.0755	-0.48
ENSG00000248923	MTND5P11	198.409	256.25	217.736	257.051	311.206	343.72	0.0755	0.442
ENSG00000198162	MAN1A2	2328.9	2191.36	2109.2	2036.4	1868.26	1848.59	0.0758	-0.205
ENSG00000263394	---	17.3367	32.031	32.709	49.1735	73.101	45.4646	0.0758	1.03
ENSG00000198816	ZNF358	1131.7	1357.45	1166	1057.71	1040.12	963.846	0.0763	-0.255
ENSG00000198113	TOR4A	1904.15	2043.36	2107.15	1757.45	1826.48	1666.73	0.0763	-0.206
ENSG00000157379	DHRS1	313.024	342.4	341.866	376.054	453.226	442.826	0.0763	0.351
ENSG00000291087	CRYBB2P1	187.991	220.429	256.399	265.455	321.519	311.727	0.0763	0.435
ENSG00000278903	---	76.9898	81.1044	54.0806	106.569	121.275	108.736	0.0765	0.666
ENSG00000228502	EEF1A1P11	427.941	518.115	505.518	549.698	588.132	690.208	0.0774	0.335
ENSG00000198089	SFI1	487.354	605.275	649.138	699.744	828.13	672.877	0.0774	0.337
ENSG00000290951	---	285.082	261.467	313.357	320.389	423.003	387.835	0.0774	0.394
ENSG00000188130	MAPK12	1643.89	1847.5	1751.27	1999.34	2320.24	1877.96	0.0775	0.241
ENSG00000151366	NDUFC2	1626.79	1558.02	1743.8	1325.32	1361.89	1520.54	0.0776	-0.228
ENSG00000254598	CSNK2A3	986.558	838.868	820.344	684.992	793.519	691.575	0.0783	-0.288
ENSG00000196139	AKR1C3	239.756	258.25	229.917	184.445	150.302	196.967	0.0784	-0.45
ENSG00000166855	CLPX	993.009	1028.3	1054.09	873.016	879.301	870.194	0.0784	-0.23
ENSG00000065559	MAP2K4	576.924	505.871	504.658	398.902	436.519	442.826	0.08	-0.314
ENSG00000131469	RPL27	6048.56	6248.25	6606.33	5497.06	4878.97	5993.1	0.08	-0.207
ENSG00000160953	PWWP3A	1435.19	1585.48	1441.09	1642.97	1859.48	1694.89	0.08	0.22
ENSG00000249592	PCGF3-AS1	158.677	205.701	209.772	259.466	324.863	221.521	0.0801	0.489
ENSG00000293177	---	137.177	92.7521	68.0629	119.932	200.603	165.48	0.0807	0.702
ENSG00000142875	PRKACB	2347.18	2080.92	2114.29	1980.25	1733.55	1915.88	0.0809	-0.217
ENSG00000228274	TOMM22-DT	18.6676	30.0268	38.2387	53.1015	64.4209	52.9591	0.0809	0.974
ENSG00000111412	SPRING1	1716.34	1662.29	1567.9	1383.3	1428.6	1475.78	0.0814	-0.206
ENSG00000140326	CDAN1	456.366	546.736	557.229	631.048	673.572	618.259	0.0819	0.302
ENSG00000268218	---	61.8399	65.906	74.3439	98.2734	118.891	100.678	0.0823	0.652
ENSG00000106479	ZNF862	377.802	490.495	339.884	476.643	692.268	469.363	0.083	0.439
ENSG00000283189	---	287.415	389.309	254.897	373.975	566.458	367.475	0.083	0.489
ENSG00000159314	ARHGAP27	599.079	769.848	588.975	804.468	937.781	727.374	0.084	0.335
ENSG00000123983	ACSL3	3188.98	2864.01	3220.27	2830.03	2439.49	2750.61	0.0841	-0.209
ENSG00000173137	ADCK5	162.772	195.499	157.706	192.311	267.341	260.967	0.0841	0.483
ENSG00000257225	---	68.5164	96.0627	26.3422	21.6417	37.0982	27.9389	0.0842	-1.14
ENSG00000160117	ANKLE1	58.7521	60.7482	87.4994	114.202	123.214	94.5664	0.0843	0.679
ENSG00000127511	SIN3B	2595.7	2926.96	2892.62	3047.48	3684.3	3107.93	0.0845	0.225
ENSG00000291137	GBAP1	162.999	153.789	131.337	195.905	249.742	186.903	0.0845	0.495
ENSG00000243449	C4orf48	63.5679	93.8839	130.235	56.17	68.9238	30.916	0.0846	-0.887
ENSG00000278864	---	103.057	142.483	126.165	158.038	217.214	167.31	0.0846	0.546
ENSG00000172824	CES4A	110.39	89.2089	112.867	122.663	193.103	156.669	0.0846	0.592
ENSG00000160213	CSTB	1803.99	1766.12	1925.02	1516.59	1587.34	1666.73	0.0848	-0.204
ENSG00000213398	LCAT	256.557	250.061	326.183	354.115	407.507	335.8	0.0848	0.396
ENSG00000138698	RAP1GDS1	1172.15	1182.93	1155.83	1037.71	960.756	1016.59	0.0853	-0.219
ENSG00000213918	DNASE1	419.154	451.807	438.784	510.429	650.171	496.518	0.0857	0.338
ENSG00000050426	LETMD1	476.759	565.513	461.926	628.342	680.884	564.671	0.086	0.317
ENSG00000112715	VEGFA	436.307	489.301	499.571	563.604	676.706	541.029	0.0862	0.321
ENSG00000162702	ZNF281	811.932	786.418	777.337	713.074	656.864	610.136	0.0863	-0.263
ENSG00000037280	FLT4	1363.82	1611.49	1145.66	1668.92	1874.52	1525.8	0.0866	0.299
ENSG00000197982	C1orf122	342.767	423.585	369.209	290.988	315.54	275.513	0.0869	-0.364
ENSG00000118369	USP35	564.405	622.948	632.858	712.12	842.752	679.241	0.0869	0.295
ENSG00000136868	SLC31A1	1371.53	1322.11	1337.96	1069.13	1162.31	1226.64	0.0876	-0.221
ENSG00000276168	RN7SL1	926.504	767.732	1124.4	682.15	702.608	838.492	0.0879	-0.342
ENSG00000205189	ZBTB10	721.892	685.365	669.053	633.14	531.278	539.051	0.0879	-0.285
ENSG00000288683	---	75.8524	58.3327	146.429	73.5151	36.2525	30.4377	0.088	-1
ENSG00000172216	CEBPB	146.399	160.15	161.749	106.599	109.652	111.682	0.088	-0.513
ENSG00000139574	NPFF	21.1893	40.8671	41.7158	55.2179	92.9427	53.6483	0.088	0.961
ENSG00000077585	GPR137B	206.114	183.35	171.95	121.86	150.379	128.21	0.0882	-0.49
ENSG00000127528	KLF2	259.087	362.282	427.333	262.761	278.828	214.593	0.0882	-0.472
ENSG00000172260	NEGR1	1399.45	1304.43	1282.01	1211.94	897.055	1166.62	0.0882	-0.282
ENSG00000011454	RABGAP1	1481.33	1544.12	1401.04	1251.93	1333.56	1236.64	0.0882	-0.212
ENSG00000055147	FAM114A2	558.627	481.57	496.519	436.983	384.302	415.547	0.0887	-0.313
ENSG00000070423	RNF126	825.42	894.66	977.696	718.786	738.321	792.903	0.089	-0.261
ENSG00000134352	IL6ST	17945.9	17088.5	13701.1	14937.5	13693.8	12709.9	0.089	-0.237
ENSG00000168781	PPIP5K1	581.095	632.029	590.113	739.626	731.363	690.168	0.089	0.262
ENSG00000290842	CROCCP3	113.891	122.098	89.3202	166.599	204.836	122.767	0.089	0.601
ENSG00000114770	ABCC5	1324.33	1229.33	1225.02	1472.79	1556.01	1372.12	0.0891	0.219
ENSG00000198046	ZNF667	31.7839	32.031	31.5412	56.17	54.3036	63.6505	0.0892	0.87
ENSG00000120699	EXOSC8	934.178	776.859	848.185	960.375	1025.57	1071.83	0.0895	0.256
ENSG00000010295	IFFO1	864.91	925.584	897.398	988.213	1215.57	1017.5	0.0895	0.261
ENSG00000143127	ITGA10	1445.7	1439.18	1298.28	1703.18	2411.28	1741.3	0.0895	0.485
ENSG00000103254	ANTKMT	160.846	174.514	190.265	125.668	142.025	98.2036	0.0899	-0.526
ENSG00000109171	SLAIN2	1077.77	934.421	1067.32	927.28	813.506	843.821	0.0905	-0.253
ENSG00000179271	GADD45GIP1	604.591	691.13	834.647	584.214	578.003	544.179	0.0909	-0.32
ENSG00000104365	IKBKB	1809.76	1878.79	1828.37	2117.32	2360.11	1937.7	0.0909	0.217
ENSG00000290831	NSUN5P2	32.1639	57.0348	44.248	64.513	62.7567	117.589	0.0909	0.884
ENSG00000234771	SLC25A25-AS1	138.185	119.233	152.109	199.569	186.096	185.036	0.091	0.477
ENSG00000259865	---	133.878	120.392	95.641	199.927	173.354	140.94	0.0911	0.554
ENSG00000197114	ZGPAT	765.417	789.093	901.641	913.839	1040.07	985.255	0.0913	0.259
ENSG00000232888	RPS11P5	497.628	602.15	577.837	630.421	655.418	805.305	0.0914	0.32
ENSG00000115457	IGFBP2	2238.34	2456.48	2039	1905.97	1920.47	1988.6	0.0918	-0.211
ENSG00000115459	ELMOD3	313.032	329.155	385.634	417.95	464.722	419.184	0.0919	0.34
ENSG00000293060	---	281.667	317.552	294.521	261.234	180.438	223.667	0.0924	-0.423
ENSG00000138814	PPP3CA	1585.33	1580.57	1330.83	1401.4	1165.44	1194.81	0.0924	-0.257
ENSG00000291049	FAM86B3P	80.1208	80.8902	71.4316	112.34	115.372	122.46	0.0924	0.592
ENSG00000250508	LINC02701	73.1994	86.1523	85.4664	56.17	33.4176	53.6483	0.0925	-0.767
ENSG00000182512	GLRX5	1000.72	1004.56	1114.12	954.888	785.313	868.371	0.0925	-0.257
ENSG00000007384	RHBDF1	1351.3	1445.82	1332.86	1538.48	1873.47	1493.06	0.0925	0.248
ENSG00000183889	---	1026.82	896.854	1199	1187.66	1516.57	1173.7	0.0925	0.311
ENSG00000281691	RBM5-AS1	31.2824	12.4043	33.8089	52.7855	64.214	43.9858	0.0925	1.04
ENSG00000111490	TBC1D30	276.424	263.796	265.556	222.776	194.24	196.407	0.0932	-0.393
ENSG00000129636	ITFG1	950.628	928.898	766.147	791.143	678.248	701.064	0.0932	-0.285
ENSG00000133574	GIMAP4	4302.38	4357.34	3589.64	3624.38	3578.8	3406.21	0.0932	-0.207
ENSG00000179335	CLK3	1549.31	1721.69	1603.57	1885.24	1943	1777.02	0.0932	0.202
ENSG00000154832	CXXC1	997.822	1164.16	1098.86	1250.02	1338.79	1233.91	0.0932	0.23
ENSG00000132879	FBXO44	351.55	405.358	364.25	404.614	562.877	472.832	0.0932	0.361
ENSG00000204859	ZBTB48	211.893	324.728	273.696	325.595	386.391	369.173	0.0932	0.419
ENSG00000226252	---	262.609	286.184	302.987	383.847	493.36	288.501	0.0932	0.451
ENSG00000138772	ANXA3	862.022	921.167	861.788	711.171	775.914	751.075	0.0936	-0.241
ENSG00000073969	NSF	1474.02	1494.41	1378.97	1237.12	1265.69	1273.92	0.0936	-0.203
ENSG00000176658	MYO1D	3413.42	3715.57	3051.32	2984.58	2928.19	2941.56	0.0936	-0.201
ENSG00000106615	RHEB	862.72	866.69	789.577	656.766	612.634	792.101	0.0939	-0.288
ENSG00000168118	RAB4A	627.008	559.991	594.194	492.201	488.733	490.108	0.0939	-0.277
ENSG00000104976	SNAPC2	632.789	633.993	657.277	529.33	526.327	547.395	0.0939	-0.263
ENSG00000150907	FOXO1	2248.48	2172.83	1877.92	1848.98	1826.15	1757.25	0.0939	-0.214
ENSG00000213066	CEP43	499.201	502.541	531.426	593.094	694.157	587.62	0.0939	0.289
ENSG00000106004	HOXA5	502.764	521.332	514.834	432.223	445.916	362.808	0.0944	-0.312
ENSG00000079739	PGM1	665.534	663.816	708.149	575.032	551.392	575.579	0.0952	-0.259
ENSG00000167920	KRT10-AS1	109.799	111.556	65.1173	56.17	53.2593	62.7412	0.0954	-0.732
ENSG00000196757	ZNF700	142.468	114.87	137.357	168.51	246.455	160.945	0.0956	0.54
ENSG00000134815	DHX34	591.374	755.489	652.19	784.476	831.262	805.633	0.0957	0.278
ENSG00000160949	TONSL	670.352	673.753	806.845	875.873	866.769	839.28	0.0967	0.263
ENSG00000164308	ERAP2	159.883	155.737	133.287	180.886	214.081	223.686	0.0967	0.463
ENSG00000277957	SENP3-EIF4A1	68.0785	55.4642	54.8151	91.7433	96.5685	94.2561	0.0967	0.661
ENSG00000154025	SLC5A10	58.5729	59.6723	90.7182	87.3712	143.736	109.98	0.0967	0.704
ENSG00000164442	CITED2	1571.87	1516.52	1695.1	1440.43	1240.63	1416.69	0.0969	-0.223
ENSG00000169696	ASPSCR1	459.422	532.377	484.31	560.748	698.637	572.855	0.0975	0.312
ENSG00000119048	UBE2B	738.736	678.174	711.203	627.39	601.517	539.211	0.098	-0.269
ENSG00000143457	GOLPH3L	861.056	851.582	865.856	721.642	661.042	782.898	0.0983	-0.251
ENSG00000135766	EGLN1	1348.74	1380.53	1250.79	1219.52	1118.39	1073.51	0.0984	-0.222
ENSG00000124212	PTGIS	451.717	437.389	300.15	258.953	326.866	302.795	0.0988	-0.421
ENSG00000109062	NHERF1	807.192	795.254	890.887	741.717	700.595	643.78	0.0988	-0.258
ENSG00000014824	SLC30A9	1298.32	1131.03	1094.78	990.113	969.108	1032.04	0.0988	-0.237
ENSG00000291237	SOD2	1327.49	1368.44	1170.35	1087.58	1136.85	1082.56	0.0988	-0.225
ENSG00000151694	ADAM17	2002.86	1918.16	1704	1659.19	1653.41	1545.43	0.0988	-0.212
ENSG00000196405	EVL	1116.29	1326.41	1187.36	1378.54	1528.84	1358.47	0.0988	0.233
ENSG00000291175	---	437.39	402.583	493.262	522.603	632.323	516.509	0.0988	0.324
ENSG00000225313	---	51.4957	39.7626	63.0824	82.8269	99.2085	75.4713	0.0988	0.733
ENSG00000136383	ALPK3	3051.26	3161.13	2967.92	3322.59	3950.59	3304.37	0.0989	0.204
ENSG00000185246	PRPF39	756.725	736.515	748.756	833.248	1077.72	828.057	0.0992	0.287
ENSG00000113387	SUB1	1529.14	1437.54	1387.82	1264.98	1240.63	1279.37	0.0999	-0.202
ENSG00000181264	TLCD5	236.935	204.335	200.439	292.274	286.138	262.786	0.0999	0.389
ENSG00000286619	PM20D1-AS1	111.725	134.751	98.6934	134.237	201.55	170.038	0.0999	0.552
ENSG00000105519	CAPS	74.1625	137.384	76.3093	146.56	172.853	129.624	0.0999	0.646

## Sheet: Table 2 Downregulated GO Terms
Category	ID	Name	p-value	q-value Bonferroni	Hit Count in Query List	Hit Count in Genome	Hit in Query List
GO: Biological Process	GO:0043065	positive regulation of apoptotic process	1.143e-09	5.287e-06	31	737	SOX4,PRELID1,BAG1,SAV1,PHLDA2,PTGIS,B4GALT1,HOXA5,JUN,ALDH1A2,NHERF1,SQSTM1,BTG1,NQO1,C1QBP,AHR,SCP2,ADAM17,MMP2,FTO,FOXO1,MAP2K4,EGLN1,PDIA3,TGFB1,TGFB2,RHOB,EIF5A,AKR1C3,CCN2,SOD2
GO: Biological Process	GO:0035295	tube development	2.104e-09	9.736e-06	45	1438	EPHB2,SOX4,NCKAP1,LEMD3,SAV1,SOX18,HMGA1,ITGA3,PFN1,PTGIS,CEMIP2,B4GALT1,KLF2,HOXA5,CITED2,FZD6,JUN,JUNB,ALDH1A2,TMTC3,PIK3CG,ZNF358,BTG1,AHR,CTHRC1,MME,MMP2,HSPB1,FOXC1,NRCAM,SLC31A1,ANXA3,RTN4,EGLN1,SOX17,WWTR1,TGFB1,TGFB2,RHOB,PRKACB,CCN2,PBX1,MTDH,IL6ST,RBBP9
GO: Biological Process	GO:0048646	anatomical structure formation involved in morphogenesis	1.011e-07	0.0004678	43	1524	EPHB2,NCKAP1,LEMD3,MATR3,CD109,SOX18,FJX1,ITGA3,PFN1,PTGIS,CEMIP2,B4GALT1,KLF2,HOXA5,CITED2,FZD6,JUN,JUNB,ALDH1A2,PIK3CG,BTG1,NECTIN2,AHR,CTHRC1,ADAM17,MMP2,HSPB1,FOXC1,FOXO1,COL12A1,NRCAM,SLC31A1,GDF15,ANXA3,RTN4,EGLN1,SOX17,TGFB1,TGFB2,RHOB,PRKACB,CCN2,MTDH
GO: Biological Process	GO:0001944	vasculature development	1.016e-07	0.0004702	33	994	EPHB2,SOX4,LEMD3,SOX18,PTGIS,CEMIP2,B4GALT1,KLF2,HOXA5,CITED2,JUN,JUNB,ALDH1A2,PIK3CG,BTG1,AHR,MMP2,HSPB1,FOXC1,FOXO1,NRCAM,SLC31A1,ANP32B,ANXA3,RTN4,EGLN1,SOX17,TGFB1,TGFB2,RHOB,CCN2,MTDH,SOD2
GO: Biological Process	GO:0072359	circulatory system development	1.097e-07	0.0005076	42	1473	EPHB2,SOX4,NCKAP1,LEMD3,MATR3,SAV1,SOX18,HMGA1,ITGA3,RB1CC1,PTGIS,CEMIP2,B4GALT1,KLF2,HOXA5,CITED2,JUN,JUNB,ALDH1A2,PIK3CG,BTG1,AHR,MMP2,HSPB1,FOXC1,FOXO1,MAP2K4,NRCAM,SLC31A1,ANP32B,ANXA3,RTN4,EGLN1,SOX17,IFITM2,TGFB1,TGFB2,RHOB,PDLIM1,CCN2,MTDH,SOD2
GO: Biological Process	GO:0048514	blood vessel morphogenesis	2.915e-07	0.001349	29	840	EPHB2,SOX4,LEMD3,SOX18,PTGIS,CEMIP2,B4GALT1,KLF2,HOXA5,CITED2,JUN,JUNB,PIK3CG,BTG1,AHR,MMP2,HSPB1,FOXC1,NRCAM,SLC31A1,ANXA3,RTN4,EGLN1,SOX17,TGFB1,TGFB2,RHOB,CCN2,MTDH
GO: Biological Process	GO:0001568	blood vessel development	3.919e-07	0.001813	31	952	EPHB2,SOX4,LEMD3,SOX18,PTGIS,CEMIP2,B4GALT1,KLF2,HOXA5,CITED2,JUN,JUNB,ALDH1A2,PIK3CG,BTG1,AHR,MMP2,HSPB1,FOXC1,FOXO1,NRCAM,SLC31A1,ANXA3,RTN4,EGLN1,SOX17,TGFB1,TGFB2,RHOB,CCN2,MTDH
GO: Biological Process	GO:0009887	animal organ morphogenesis	4.679e-07	0.002165	37	1276	EPHB2,SOX4,CEBPB,NCKAP1,EIF4A3,SAV1,SOX18,FJX1,HMGA1,PHLDA2,SERP1,HOXA5,CITED2,FZD6,JUN,BMP6,BPNT2,FAT1,ALDH1A2,NHERF1,TMTC3,ARID5B,AHR,CTHRC1,MMP2,TMT1A,FOXC1,FOXO1,RTN4,EGLN1,SOX17,WWTR1,TGFB1,TGFB2,PPP3CA,CCN2,PBX1
GO: Biological Process	GO:0001525	angiogenesis	7.201e-07	0.003332	26	731	EPHB2,LEMD3,SOX18,PTGIS,CEMIP2,B4GALT1,KLF2,HOXA5,JUN,PIK3CG,BTG1,AHR,MMP2,HSPB1,FOXC1,NRCAM,SLC31A1,ANXA3,RTN4,EGLN1,SOX17,TGFB1,TGFB2,RHOB,CCN2,MTDH
GO: Biological Process	GO:0060429	epithelium development	4.203e-06	0.01945	39	1516	SOX4,CEBPB,NCKAP1,CD109,SAV1,SOX18,PFN1,B4GALT1,KLF2,HOXA5,CITED2,FZD6,JUN,BMP6,FAT1,ALDH1A2,NHERF1,TMTC3,ZNF358,BTG1,AHR,CTHRC1,MMP2,FOXC1,KRT10,RTN4,ICAM1,SOX17,WWTR1,RHEB,TGFB1,TGFB2,RHOB,PPP3CA,PRKACB,PBX1,RAP2C,IL6ST,RBBP9

## Sheet: Table 3 Angiogenesis Array
	Signal Intensity (Normalized to Control Average)
Detected Protein	Scramble Control				CD109 siRNA Knockdown				P-val (Student's unpaired t-test)	FDR Padj
Angiopoietin-2	0.936991	1.06301	0.981946	1.01805	0.43692	0.529504	0.492243	0.42567	6.39958e-06	6.39958e-06
DLL4	0.983414	1.01659	1.05585	0.944151	0.819705	0.731909	0.526118	0.495276	0.00492067	0.00836514
DPPIV	1.07131	0.928693	1.05525	0.944754	1.07357	0.929825	0.589887	0.582329	0.160931	0.45597
Endoglin	0.938544	1.06146	0.996386	1.00361	1.06434	1.07939	0.838487	0.688039	0.430575	2.43993
Endostatin	0.945797	1.0542	1.03402	0.965977	0.835984	0.904319	1.19123	1.09747	0.936043	0.936043
Endothelin-1	1.01116	0.988845	1.01085	0.989154	0.549009	0.626976	0.691089	0.720589	9.55577e-05	0.000116034
FGF Basic	0.94782	1.05218	1.0105	0.989504	1.22912	1.39188	0.970379	1.01957	0.177028	0.601895
Fractalkine	0.96555	1.03445	0.997055	1.00295	1.06899	1.16885	0.928174	0.895942	0.819542	13.9322
HB-EGF	0.93066	1.06934	1.02805	0.971951	0.94274	1.07949	0.885103	0.848951	0.34253	1.45575
HGF	0.88328	1.11672	0.967932	1.03207	0.862723	0.950434	0.880088	0.921988	0.121017	0.293898
IGFBP-3	1.00335	0.996651	0.955843	1.04416	0.588747	0.781313	0.712226	0.835686	0.0029777	0.0046019
Leptin	0.915622	1.08438	0.947459	1.05254	0.809123	0.926893	1.12757	1.24733	0.803145	6.82674
NOV	0.977202	1.0228	0.959145	1.04085	1.42274	1.57788	1.27602	1.37419	0.000762189	0.000996709
Osteopontin	1.00266	0.997345	1.02813	0.971866	1.11613	1.13401	1.11349	1.13695	7.23529e-05	8.2e-05
PDGF-AA	0.937508	1.06249	0.974103	1.0259	0.808257	0.847785	0.84933	0.863329	0.00191437	0.00271203
Pentraxin-3	0.928909	1.07109	not detected	not detected	0.64714	0.678719	not detected	not detected	0.0436433	0.0824373
PIGF-2	0.972756	1.02724	0.977917	1.02208	1.11871	1.05364	1.4929	1.41228	0.0480907	0.102193
